# Supplementary material for: Characterization of tissue-specific differential DNA methylation suggests distinct modes of positive and negative gene expression regulation
Source: BMC Genomics. 2015 Feb 5;16(1):49. doi: 10.1186/s12864-015-1271-4 (PMC4331481; doi:10.1186/s12864-015-1271-4)
Supplement: Additional file 1: Table S1. — Significantly enriched motifs were identified in all gene-regulating T-DMRs and/or those T-DMRs within DHS. The p-values were corrected by FDR. [file 12864_2015_1271_MOESM1_ESM.xls]

## Sheet: Sheet1
Enrichment p-value modified after FDR correction	All T-DMRs			T-DMRs with DHS
Significantly enriched 6-mers	p-value (Negative)	p-value (Positive)	role (FDR < 0.01)	p-value (Negative)	p-value (Positive)	role (FDR < 0.05)
ACGTGC			-	0.0449538		Negative
AGCCGC			-	0.0449538		Negative
CCCTCC			-	0.0243038		Negative
CCGCAG			-	0.0261749		Negative
CCTCCC			-	0.0218318		Negative
CGCAGA			-	0.0120432		Negative
CGGCAC			-	0.0441052		Negative
GCGAGC			-	0.0258103		Negative
AACGCA			-		0.0229754	Positive
AGCGCT			-		0.00766502	Positive
AGGGCG			-		0.0197466	Positive
ATGCGC			-		0.000490822	Positive
CAAACG			-		0.0462306	Positive
CATGCG			-		0.0197466	Positive
CCCGGA			-		0.00924087	Positive
CCTCCG			-		0.00766502	Positive
CGCAAA			-		0.031633	Positive
CGCAGC			-		0.00143634	Positive
CGCCTC			-		0.00538615	Positive
CGCTCA			-		3.30972e-05	Positive
CGCTCC			-		0.00847981	Positive
CGGAGA			-		0.0317183	Positive
CGGAGC			-		0.0197466	Positive
CTTCGC			-		0.0157167	Positive
GAGCGC			-		2.31704e-05	Positive
GCCGGC			-		0.00538615	Positive
GCGCAC			-		0.0398377	Positive
GGCGCA			-		0.00924087	Positive
GGCGGA			-		0.00549972	Positive
GTCGCA			-		0.0465768	Positive
CTCCGC			-	0.0187866	0.00225636	Dual
CTGCGC			-	0.0449538	0.000296809	Dual
TGCGCA			-	0.0134168	0.000490822	Dual
AACAGC	0.00459969		Negative			-
AACAGG	0.000445387		Negative			-
AACGGA	0.00677776		Negative			-
AACGGG	0.00294448		Negative			-
AAGCTG	0.000896284		Negative			-
AAGGAG	0.00279681		Negative			-
AAGGCC	0.000827587		Negative			-
AAGGCT	0.00145707		Negative			-
AATGGG	0.00451815		Negative			-
ACACAG	2.50774e-06		Negative			-
ACACGG	0.00535936		Negative			-
ACAGCA	0.00122709		Negative			-
ACAGCC	0.000531319		Negative			-
ACAGGA	0.0029372		Negative			-
ACAGGC	6.53439e-08		Negative			-
ACAGTG	0.000209474		Negative			-
ACATCC	0.00969228		Negative			-
ACCAGC	0.000241235		Negative			-
ACCCAC	0.0085167		Negative			-
ACCCAG	0.00245474		Negative			-
ACCCCA	2.23919e-06		Negative			-
ACCGAG	0.000937413		Negative			-
ACCGTG	0.0027375		Negative			-
ACCTCA	0.00220465		Negative			-
ACCTCC	0.00658755		Negative			-
ACCTGG	0.00576853		Negative			-
ACGAGG	0.0019027		Negative			-
ACGGAT	0.00338681		Negative			-
ACGGCA	1.55733e-07		Negative			-
ACGGTG	0.0044152		Negative			-
ACTGCC	6.53439e-08		Negative			-
ACTGGC	0.00395105		Negative			-
ACTGGG	0.000689128		Negative			-
ACTGTC	0.00899906		Negative			-
AGACGG	0.00281463		Negative			-
AGAGCA	0.00294995		Negative			-
AGAGCC	6.53439e-08		Negative			-
AGAGCT	0.00320793		Negative			-
AGAGGA	0.00313503		Negative			-
AGAGGC	0.000740477		Negative			-
AGAGTC	0.00564482		Negative			-
AGATGC	0.000708376		Negative			-
AGCAAG	0.00215938		Negative			-
AGCACA	0.00376042		Negative			-
AGCACG	0.00184669		Negative			-
AGCAGG	6.53439e-08		Negative			-
AGCCAC	2.05424e-06		Negative			-
AGCCAG	0.0029372		Negative			-
AGCCCT	5.79725e-05		Negative			-
AGCCTG	1.7854e-07		Negative			-
AGGACC	0.00588041		Negative			-
AGGAGA	0.00406764		Negative			-
AGGAGC	0.000770261		Negative			-
AGGATG	0.00260907		Negative			-
AGGCAC	0.00015669		Negative			-
AGGCAG	0.000130005		Negative			-
AGGCCA	2.16231e-06		Negative			-
AGGCTG	1.31584e-07		Negative			-
AGGGAC	0.000160068		Negative			-
AGGGAG	0.0040273		Negative			-
AGGGCA	8.26217e-06		Negative			-
AGGGGC	0.000115155		Negative			-
AGGGTC	0.00707751		Negative			-
AGGTGA	0.00146226		Negative			-
AGTGGC	1.41485e-05		Negative			-
ATCAGC	0.0074941		Negative			-
ATCTGC	0.000107128		Negative			-
ATCTGG	0.00126257		Negative			-
ATGAGC	0.00099925		Negative			-
ATGAGG	0.000247932		Negative			-
ATGCTG	0.00277186		Negative			-
ATGGGA	0.00109805		Negative			-
ATGGGG	9.59776e-08		Negative			-
CAACCC	0.000708376		Negative			-
CAAGGC	4.4796e-05		Negative			-
CAAGGG	0.00973899		Negative			-
CAATGG	0.00705535		Negative			-
CACAGG	6.53439e-08		Negative			-
CACCAG	7.27756e-06		Negative			-
CACCCA	0.00917654		Negative			-
CACCGA	0.00748859		Negative			-
CACCTC	0.000302455		Negative			-
CACCTG	0.00158907		Negative			-
CACGAG	0.00202184		Negative			-
CACGGA	0.00258226		Negative			-
CACGTC	0.00816578		Negative			-
CACTCC	0.00534878		Negative			-
CACTGC	1.19777e-06		Negative			-
CACTGG	2.12857e-07		Negative			-
CAGACA	0.00188486		Negative			-
CAGAGA	0.00779222		Negative			-
CAGAGG	0.000995375		Negative			-
CAGATG	0.000332413		Negative			-
CAGCAC	0.00667415		Negative			-
CAGCCA	1.81515e-07		Negative			-
CAGCCC	0.000205585		Negative			-
CAGGAA	0.00471635		Negative			-
CAGGAG	1.40519e-07		Negative			-
CAGGCA	7.12512e-07		Negative			-
CAGGTC	0.0060734		Negative			-
CAGTGA	0.000197831		Negative			-
CAGTGC	2.14972e-05		Negative			-
CAGTGG	2.74939e-06		Negative			-
CATCAG	0.00280505		Negative			-
CATCCA	0.0029372		Negative			-
CATCCC	0.00130064		Negative			-
CATCGC	8.30573e-06		Negative			-
CATGAG	0.00020347		Negative			-
CATGGC	0.000176498		Negative			-
CATGGG	5.53472e-06		Negative			-
CCACAC	7.41976e-06		Negative			-
CCACAG	4.928e-05		Negative			-
CCAGAC	0.00269881		Negative			-
CCAGCA	8.20204e-06		Negative			-
CCAGCC	0.00260907		Negative			-
CCAGGA	6.35695e-05		Negative			-
CCATGC	2.14972e-05		Negative			-
CCCACC	4.30955e-07		Negative			-
CCCATC	0.000168192		Negative			-
CCCCAC	9.71308e-05		Negative			-
CCCTAC	0.000225363		Negative			-
CCCTCA	0.000769621		Negative			-
CCCTCG	0.000805728		Negative			-
CCCTGA	1.55522e-06		Negative			-
CCGACA	0.00798701		Negative			-
CCGAGA	0.00234289		Negative			-
CCGTGA	0.0020187		Negative			-
CCGTGC	0.00376042		Negative			-
CCGTTC	0.000893384		Negative			-
CCTACC	0.0014257		Negative			-
CCTCCA	1.61927e-05		Negative			-
CCTCTC	0.00785986		Negative			-
CCTGAC	0.000708376		Negative			-
CCTGAG	6.49516e-06		Negative			-
CCTGCC	1.22518e-06		Negative			-
CCTGGA	8.20204e-06		Negative			-
CCTGTC	0.00669192		Negative			-
CGAGAG	0.00471635		Negative			-
CGAGGA	8.30573e-06		Negative			-
CGGTGA	0.00642712		Negative			-
CGTCCA	0.00635558		Negative			-
CGTGCA	0.00214935		Negative			-
CGTTCC	0.00759772		Negative			-
CTCAGC	0.00143853		Negative			-
CTCATC	0.000522777		Negative			-
CTCCAC	2.65144e-06		Negative			-
CTCCAG	1.70883e-06		Negative			-
CTCTCC	0.000173205		Negative			-
CTCTGA	0.00212153		Negative			-
CTCTTC	0.00261208		Negative			-
CTGACC	0.00386442		Negative			-
CTGAGC	0.000114176		Negative			-
CTGCCA	6.53439e-08		Negative			-
CTGCTC	1.30809e-06		Negative			-
CTGGAC	3.97818e-06		Negative			-
CTGGCC	4.92318e-06		Negative			-
CTGGGA	0.00481531		Negative			-
CTGTCC	7.79292e-06		Negative			-
CTGTTC	0.00705535		Negative			-
CTTCCC	0.00204586		Negative			-
CTTGCC	0.00277186		Negative			-
CTTGGC	0.000300497		Negative			-
GAAGCA	0.00292504		Negative			-
GAAGCC	0.00133596		Negative			-
GACACC	0.00804368		Negative			-
GAGCTC	0.00313503		Negative			-
GAGGAA	0.000310886		Negative			-
GAGGAC	2.39491e-06		Negative			-
GAGGGC	0.000244076		Negative			-
GATGCA	0.00161169		Negative			-
GATGGA	0.000259422		Negative			-
GCAAGC	0.00215387		Negative			-
GCAGCA	6.53439e-08		Negative			-
GCAGCC	5.56261e-07		Negative			-
GCAGGA	0.00233559		Negative			-
GCAGGC	6.53439e-08		Negative			-
GCCAAC	0.0030307		Negative			-
GCCACA	3.96396e-06		Negative			-
GCCACC	0.00188486		Negative			-
GCCAGA	0.00188486		Negative			-
GCCAGC	2.29037e-05		Negative			-
GCCCAC	3.13596e-06		Negative			-
GCCCCA	1.27486e-07		Negative			-
GCCTCA	0.00307319		Negative			-
GCCTGA	0.00846252		Negative			-
GCTCAC	0.000493358		Negative			-
GCTGAA	4.3153e-05		Negative			-
GCTGAC	5.53472e-06		Negative			-
GCTGCA	6.53439e-08		Negative			-
GCTGTA	0.00119201		Negative			-
GCTTCA	0.00229103		Negative			-
GGAACA	0.0015907		Negative			-
GGACAC	0.00233591		Negative			-
GGACCC	0.00103707		Negative			-
GGAGAC	0.00101472		Negative			-
GGAGCA	0.00099925		Negative			-
GGCACA	8.47741e-05		Negative			-
GGCAGA	0.000180857		Negative			-
GGCCAC	6.53439e-08		Negative			-
GGCCCC	0.00208797		Negative			-
GGCTGA	1.11854e-06		Negative			-
GGGACA	1.81515e-07		Negative			-
GGGCAC	1.21598e-06		Negative			-
GGTCCA	0.00157391		Negative			-
GGTGAC	0.000221257		Negative			-
GGTGGA	0.00938933		Negative			-
GTCCAC	0.000951531		Negative			-
GTCCCA	0.000457045		Negative			-
GTGACA	0.00010953		Negative			-
GTGCAC	0.000205585		Negative			-
TCAGCA	1.02045e-06		Negative			-
TCCACA	2.61511e-05		Negative			-
TCCTCA	0.0040273		Negative			-
TCTCCA	0.000284424		Negative			-
TGAGCA	2.05424e-06		Negative			-
TGCCCA	1.15586e-06		Negative			-
TGGCCA	1.33747e-06		Negative			-
AAGCCC	0.00112505		Negative	0.0284576		Negative
ACAGCT	3.25009e-06		Negative	0.0261749		Negative
AGGAGG	6.77581e-07		Negative	0.0134168		Negative
AGGGGA	0.00420655		Negative	0.0483148		Negative
CACGGC	0.000428195		Negative	0.0449538		Negative
CCCACG	0.000244076		Negative	0.0449538		Negative
CGTGCC	0.00510386		Negative	0.0449538		Negative
CTCCCA	0.0075444		Negative	0.0449538		Negative
CTGTCA	0.00280541		Negative	0.0449538		Negative
GCAGAC	4.98716e-05		Negative	0.0449538		Negative
GCCTCC	0.00568623		Negative	0.0187866		Negative
GGATGA	0.0038099		Negative	0.0187866		Negative
ACGCTG	0.00184455		Negative		0.0188621	Positive
AGCAGC	6.53439e-08		Negative		0.0114798	Positive
CACGTG	0.00406764		Negative		0.0398377	Positive
GCTCCC	0.00202184		Negative	0.0441052	0.00902456	Dual
AACGAC		0.00580418	Positive			-
ACCCCC		0.00141438	Positive			-
ACCCCT		0.000469869	Positive			-
ACCCGG		0.00246033	Positive			-
ACGCAG		0.00644608	Positive			-
ACGCCA		5.36688e-05	Positive			-
AGCGAC		0.00213536	Positive			-
AGCGAG		0.00644608	Positive			-
AGCGGG		0.00644608	Positive			-
AGCGTC		0.00371842	Positive			-
CAAGTC		0.00688845	Positive			-
CAGACG		0.00580418	Positive			-
CAGCGA		0.00580418	Positive			-
CAGCGG		0.00278867	Positive			-
CCAACG		0.00516814	Positive			-
CCAAGC		0.00192665	Positive			-
CCATCG		0.00396518	Positive			-
CCCAAC		0.0069493	Positive			-
CCCGCA		0.000513458	Positive			-
CCTGCG		0.00216095	Positive			-
CGCCAG		1.75036e-06	Positive			-
CGCTAC		0.00644608	Positive			-
CGGCCA		0.00251384	Positive			-
CGGGCA		0.000176482	Positive			-
CGGGTC		0.0067331	Positive			-
CTCGGA		0.0067331	Positive			-
CTTCGA		0.000970229	Positive			-
GACCCA		0.000311053	Positive			-
GACCCC		0.00077049	Positive			-
GACGGA		0.00326554	Positive			-
GCCCCC		0.00391679	Positive			-
GCGACA		7.2593e-05	Positive			-
GGAAAC		0.00998306	Positive			-
GGAGCC		5.36688e-05	Positive			-
GGCCAA		0.00864017	Positive			-
TCCGCA		0.00598133	Positive			-
AAAGCG		0.00338208	Positive		0.00389778	Positive
AAGCGC		0.00166117	Positive		0.011934	Positive
ACGCTC		0.000254006	Positive		0.0229754	Positive
ACGGAG		0.00585802	Positive		0.00832512	Positive
AGAGCG		0.000332521	Positive		0.0034336	Positive
AGCGCA		0.000463064	Positive		0.000490822	Positive
AGCGCC		0.0013757	Positive		0.000468636	Positive
ATGCGG		0.00391679	Positive		0.013374	Positive
CAGCGC		0.00667866	Positive		0.00614183	Positive
CCGGCA		0.00127222	Positive		0.0188621	Positive
CGAAGC		0.00761196	Positive		0.00472933	Positive
CGACAG		5.69321e-05	Positive		0.011934	Positive
CGCATC		6.11273e-05	Positive		0.000490822	Positive
CGCCAA		0.00408125	Positive		0.0157167	Positive
ACACCG	0.00246195	0.00759873	Dual			-
ACGTGG	0.000351357	0.00524024	Dual			-
AGCAGA	1.55522e-06	0.00598133	Dual			-
AGCCCC	6.82808e-06	0.00629344	Dual			-
AGCCTC	2.37609e-05	0.00151541	Dual			-
AGCTAG	0.00580526	0.00454728	Dual			-
AGCTGG	7.78441e-08	0.0086812	Dual			-
AGGCCC	7.55141e-08	1.08737e-05	Dual			-
AGGCCT	1.47075e-07	0.00103557	Dual			-
AGGCTC	2.26844e-06	0.000790014	Dual			-
AGGGAA	7.05538e-05	0.00970084	Dual			-
AGGGCC	7.68669e-06	0.00644608	Dual			-
AGGGTG	1.79133e-05	0.00391679	Dual			-
AGTGCC	0.00920252	0.00599805	Dual			-
AGTGGG	0.00210705	0.00142945	Dual			-
ATCCAG	0.000244076	0.00551986	Dual			-
CACAGC	6.53439e-08	0.000763798	Dual			-
CACCCC	0.00143914	0.00391679	Dual			-
CAGACC	0.00220465	0.00599805	Dual			-
CAGGCC	6.53439e-08	3.3209e-05	Dual			-
CAGGGA	6.53439e-08	0.0086812	Dual			-
CAGGGC	1.81515e-07	0.00532194	Dual			-
CAGGGG	6.53439e-08	1.50329e-07	Dual			-
CAGTCC	0.00342814	0.00598133	Dual			-
CCACCC	0.000139627	0.00053501	Dual			-
CCACTC	2.92785e-05	0.0053221	Dual			-
CCAGAG	9.64698e-08	0.0067331	Dual			-
CCAGGC	7.79292e-06	0.00864017	Dual			-
CCAGGG	6.53439e-08	4.01406e-05	Dual			-
CCATCC	0.00101994	0.00532194	Dual			-
CCCAGA	2.36837e-07	0.00538128	Dual			-
CCCAGG	6.53439e-08	5.4108e-05	Dual			-
CCCCAG	6.53439e-08	0.000114908	Dual			-
CCCCCA	0.000209474	7.54463e-05	Dual			-
CCGAGG	0.000244076	0.00118539	Dual			-
CCTCAC	0.000126167	0.00118539	Dual			-
CCTCAG	1.97595e-07	0.00663431	Dual			-
CCTGCA	1.43216e-05	5.16523e-05	Dual			-
CCTGGC	0.000594267	0.00422804	Dual			-
CTCACC	0.000272749	0.000187489	Dual			-
CTGCAC	0.00691362	0.00158031	Dual			-
CTGCAG	6.53439e-08	4.28631e-07	Dual			-
CTGCCC	6.53439e-08	6.79409e-06	Dual			-
CTGGCA	6.53439e-08	0.00246033	Dual			-
CTGGGC	1.27486e-07	0.000563617	Dual			-
CTGTGC	6.53439e-08	0.00422804	Dual			-
GAGCCC	8.26217e-06	1.43212e-05	Dual			-
GAGGCC	0.00027588	0.00167645	Dual			-
GCATCC	0.00816578	0.00998306	Dual			-
GCTCCA	0.000129036	6.79409e-06	Dual			-
GCTGCC	6.53439e-08	0.000197947	Dual			-
GCTGGA	3.22052e-05	6.46434e-05	Dual			-
GGCCCA	3.97818e-06	0.00202952	Dual			-
GGGCCA	1.08531e-06	0.00213536	Dual			-
GGGGCA	7.5597e-05	0.00209388	Dual			-
GGGTCA	0.00727483	5.16523e-05	Dual			-
GGGTGA	7.47245e-05	0.00520395	Dual			-
GGTCAC	0.000507307	3.74976e-06	Dual			-
TCCCCA	0.00471635	0.00202952	Dual			-
TCGGCA	8.47741e-05	0.00192665	Dual			-
TCTGCA	0.00120721	0.00520395	Dual			-
AGCTCC	6.69832e-05	0.000513458	Dual	0.0134168		Negative
AGCTGC	6.53439e-08	3.3209e-05	Dual	0.030084		Negative
CAGCTG	0	1.70207e-07	Dual	2.00769e-06		Negative
CCCTGC	6.53439e-08	1.98715e-07	Dual	0.0449538		Negative
CCTTGC	6.3454e-07	0.0067331	Dual	0.0449538		Negative
CGGCAG	0.000631497	0.000469869	Dual	0.0449538		Negative
CTCCCC	0.000869408	9.45791e-05	Dual	0.0261749		Negative
CTCTGC	0.000227861	9.45791e-05	Dual	0.0249804		Negative
GAGAGC	9.59776e-08	0.00402984	Dual	0.0449538		Negative
ACAGCG	0.00290575	7.65632e-06	Dual		0.00225636	Positive
AGCGTG	0.00505052	0.00520395	Dual		0.0229754	Positive
CAGAGC	6.53439e-08	0.00768733	Dual		0.0188621	Positive
CAGCAG	0	0.00797871	Dual	0.0249804	0.00389778	Dual
CAGCTC	6.1473e-07	0.000254006	Dual	0.0134168	0.0197466	Dual
