# Supplementary material for: Characterization of tissue-specific differential DNA methylation suggests distinct modes of positive and negative gene expression regulation
Source: BMC Genomics. 2015 Feb 5;16(1):49. doi: 10.1186/s12864-015-1271-4 (PMC4331481; doi:10.1186/s12864-015-1271-4)
Supplement: Additional file 3: Table S2. — Gene expression profiles for mouse retina (triplicates) and brain (duplicates) by Affymetrix exon microarray. [file 12864_2015_1271_MOESM3_ESM.xls]

## Sheet: Sheet1
gene symbol	ret Adult.1	ret Adult.2	ret Adult.3	brn Adult.1	brn Adult.2
/0610006I08Rik/	8.23311	8.2877	8.41714	8.78079	8.55377
/0610007C21Rik/	9.81739	9.64854	9.6725	9.85613	9.74787
/0610007L01Rik/	6.68341	6.43735	6.64009	7.22467	6.70915
/0610007P08Rik/	7.31152	7.17567	7.37019	6.84996	6.18338
/0610007P14Rik/	8.48997	8.47924	8.71761	9.02102	8.70782
/0610007P22Rik/	7.37418	7.27707	7.40887	7.70008	7.77859
/0610009B22Rik/	10.4851	10.2232	10.4083	10.4946	10.3558
/0610009D07Rik/	8.51312	8.19742	8.52096	8.8715	8.35368
/0610009O20Rik/	5.09158	5.06152	5.12338	5.07385	5.01702
/0610010D20Rik/	4.33376	4.33068	4.14292	4.26335	4.32957
/0610010F05Rik/	8.55826	8.40363	8.60874	9.3909	9.12775
/0610010K14Rik/	5.9115	5.4988	5.97138	5.79233	5.50466
/0610010O12Rik/	4.67725	4.74271	4.81835	5.17354	4.99709
/0610011F06Rik/	6.05234	5.95677	5.98626	6.45681	6.44754
/0610011L14Rik/	5.62309	5.66903	5.71934	5.70083	5.61784
/0610012D14Rik/	4.92421	4.87315	4.83121	5.02783	5.17575
/0610012H03Rik/	4.09397	4.15957	3.94905	4.2084	4.02609
/0610031J06Rik/	6.02462	5.79509	5.9019	6.39901	6.01004
/0610037D15Rik/	6.32503	6.59366	6.6886	4.38943	4.09334
/0610037L13Rik/	7.76508	7.7819	7.9438	8.26599	7.90437
/0610037P05Rik/	7.58763	7.30495	7.36762	8.08018	7.55483
/0610038D11Rik/	7.9437	7.66727	7.8734	7.5395	7.46959
/0610038F07Rik/	7.61869	7.74195	7.65581	8.1544	7.95267
/0610040J01Rik/	4.99726	4.56822	4.83009	5.02748	4.93215
/100039065/	3.94805	3.9301	3.8745	3.87954	3.91683
/100040606/	3.82793	4.0926	4.04821	4.07789	4.06369
/100041294/	11.6907	11.6828	11.7533	12.0186	12.0276
/100041621/	8.68735	8.68543	8.7484	8.09165	7.64963
/100043468/	9.98864	9.81516	9.89368	10.0919	9.88088
/100043585/	9.10734	9.16379	9.46263	8.84851	8.64792
/100043803/	5.32348	5.70603	5.38534	6.01687	5.47432
/1100001G20Rik/	5.41094	5.36848	5.36104	5.10854	5.98375
/1100001H23Rik/	4.87243	4.48333	4.4363	4.11172	4.17951
/1110001A07Rik/	8.71817	8.74435	8.83681	7.7417	7.21046
/1110002B05Rik/	9.01697	8.87064	8.68848	8.40469	8.14306
/1110002H13Rik/	4.39321	4.30672	4.18297	4.29643	4.46927
/1110002N22Rik/	6.90114	6.64487	6.72849	7.19394	6.82822
/1110003E01Rik/	8.33776	8.09515	8.61806	9.384	9.18425
/1110004E09Rik/	7.66314	7.31991	7.49825	7.92855	7.65127
/1110004F10Rik/	9.75247	9.64865	9.65082	9.85628	9.78294
/1110005A03Rik/	7.05291	6.65958	6.91496	6.82162	6.91192
/1110005A23Rik/	9.56679	9.15822	9.45374	9.24208	8.83037
/1110006G06Rik/	3.94016	3.96383	3.98585	4.01301	4.06679
/1110007A13Rik/	7.34723	7.3914	7.48312	7.35816	7.16515
/1110007C09Rik/	6.45301	6.26055	6.61439	5.81818	5.95188
/1110007L15Rik/	5.99745	5.86402	5.96399	5.60261	5.30589
/1110007M04Rik/	8.83221	8.61109	8.72395	9.31081	8.83122
/1110008F13Rik/	8.97949	9.01724	8.92307	9.44945	9.17769
/1110008J03Rik/	4.23859	4.27713	4.31874	4.408	4.64762
/1110008P14Rik/	4.32921	4.31253	4.19576	6.36996	6.33488
/1110012D08Rik/	5.42593	5.12791	5.13314	5.02271	5.13012
/1110012J17Rik/	7.14143	7.07197	7.38545	6.37977	6.27779
/1110012L19Rik/	7.46667	6.97501	7.5069	7.3524	7.09091
/1110017D15Rik/	4.10764	4.22592	4.4556	5.74211	4.9414
/1110017I16Rik/	4.92787	4.6539	4.79962	4.56141	4.47335
/1110018G07Rik/	8.30839	8.33986	8.43572	9.73166	9.5797
/1110018J18Rik/	7.04013	6.89907	7.03305	6.35199	6.3061
/1110020C03Rik/	3.74096	3.68022	3.62413	3.81096	3.76558
/1110020P15Rik/	9.57094	9.2745	9.69053	10.4862	10.3981
/1110028A07Rik/	3.36888	3.30492	3.31395	3.5969	3.41009
/1110031I02Rik/	6.657	6.59603	6.90552	6.48602	5.82853
/1110032A03Rik/	9.67713	9.48817	9.6212	10.2388	10.144
/1110032A04Rik/	5.97684	5.44963	5.76277	6.31337	5.66641
/1110032A13Rik/	4.81789	4.78285	5.07328	5.72397	5.25718
/1110032E23Rik/	3.95869	3.81364	3.83375	4.70896	4.39387
/1110034A24Rik/	6.11905	6.05793	5.99684	5.97936	5.94563
/1110036O03Rik/	4.24883	4.26851	4.35817	4.59362	4.65127
/1110037F02Rik/	7.94707	7.91401	7.92556	7.82548	7.49811
/1110038F14Rik/	6.25031	6.20134	6.26793	6.19633	5.99236
/1110049F12Rik/	6.32781	5.98547	6.05062	6.55973	6.44257
/1110051M20Rik/	7.63556	7.64447	7.84819	7.42357	7.02774
/1110057K04Rik/	7.24583	7.11529	7.35648	7.98555	7.49477
/1110058L19Rik/	7.49903	7.08384	7.48108	7.32788	7.03152
/1110059E24Rik/	9.01789	8.58704	8.90297	9.33981	8.79249
/1110059G10Rik/	6.62183	6.22671	6.77009	7.30009	7.11542
/1110067D22Rik/	10.9335	10.8395	10.9455	10.1602	10.0499
/1190002H23Rik/	5.13035	5.30531	5.31447	6.45548	6.32166
/1190003J15Rik/	4.28275	3.99001	3.86978	4.45634	4.55017
/1190005I06Rik/	4.8031	5.07441	5.25594	3.94684	4.16813
/1190017O12Rik/	8.17713	7.57955	8.12175	7.88838	7.64214
/1200002N14Rik/	4.88045	4.82428	4.7695	5.12455	5.20167
/1200003C05Rik/	7.82844	7.42353	7.93268	8.04239	7.72724
/1200003I07Rik/	8.84414	8.64079	8.83235	8.1729	7.89897
/1200009F10Rik/	6.32261	6.15327	6.39724	4.84213	4.94308
/1200009I06Rik/	4.20854	4.04721	4.04471	4.08933	4.23384
/1200009O22Rik/	4.39651	4.21609	4.31595	4.94328	4.96697
/1200011I18Rik/	7.50942	7.14338	7.54967	7.43797	7.23519
/1200011M11Rik/	6.18534	6.0032	6.08114	6.48265	6.25576
/1200014J11Rik/	8.73661	8.58371	8.64241	7.69135	7.40866
/1200014M14Rik/	7.64763	7.49179	7.55533	7.00735	6.84172
/1200016B10Rik/	7.22267	7.10471	7.24722	6.65348	6.34544
/1300001I01Rik/	5.18097	5.1726	5.22585	6.09042	5.91801
/1300002K09Rik/	4.38955	4.17408	4.15434	4.25486	4.37426
/1300003B13Rik/	7.81615	7.67114	7.75527	6.94165	6.61147
/1300007F04Rik/	3.11966	3.22478	3.22888	3.35109	3.45982
/1300012G16Rik/	5.02195	5.00902	5.11048	6.12514	5.82101
/1300014I06Rik/	3.57494	3.62432	3.53299	4.24768	3.74743
/1300017J02Rik/	4.31842	4.24796	4.29223	4.37138	4.55623
/1300018I05Rik/	8.42288	8.25029	8.39301	8.62451	8.43781
/1300018J18Rik/	5.43163	5.55011	5.38017	5.60782	5.19195
/1500002O20Rik/	5.6148	5.61343	5.66287	5.80855	5.61321
/1500003O03Rik/	7.35786	7.17108	7.27678	9.04981	8.83161
/1500003O22Rik/	5.54165	5.31243	5.57621	5.51023	5.37422
/1500010J02Rik/	5.18849	5.26148	5.30505	5.33446	5.17785
/1500011H22Rik/	8.0029	7.86647	8.08017	8.75435	8.46134
/1500015O10Rik/	5.42305	5.20403	5.59597	6.6692	7.02184
/1500031L02Rik/	6.35917	6.40168	6.58711	7.54228	7.28151
/1500032L24Rik/	9.63139	9.55609	9.82849	10.311	10.2549
/1500035H01Rik/	7.93255	7.85495	8.00376	8.36718	8.02373
/1500041N16Rik/	5.54502	5.62247	5.95639	6.18799	5.89699
/1600002H07Rik/	4.66275	4.64845	4.53717	4.65416	4.72478
/1600002K03Rik/	7.16033	7.0554	7.22065	6.39146	6.61346
/1600012F09Rik/	8.62952	8.41007	8.8237	8.93244	8.6469
/1600012H06Rik/	7.18794	7.05702	7.39403	6.96166	6.47765
/1600014C10Rik/	5.12703	5.08874	5.37666	5.94923	5.8484
/1600015I10Rik/	4.16214	4.18787	4.31429	4.27788	4.15106
/1600021P15Rik/	6.6047	6.67668	6.56565	8.3	8.06406
/1600029D21Rik/	5.18874	5.49828	6.5121	4.31414	4.68393
/1700001C02Rik/	4.04618	4.04609	4.2014	4.23334	4.4163
/1700001C19Rik/	3.99596	3.92869	4.01548	3.99031	3.92126
/1700001J03Rik/	4.38726	4.15377	4.46704	4.00811	4.04052
/1700001O22Rik/	3.5525	3.45401	3.4922	3.5931	3.51836
/1700001P01Rik/	3.60005	3.69899	3.68709	3.63906	3.57081
/1700003M02Rik/	5.82063	5.76132	6.01491	4.68537	4.59153
/1700007G11Rik/	3.75351	3.7832	3.88223	4.19061	4.13673
/1700007K09Rik/	4.26835	4.2024	4.22723	4.76951	4.59034
/1700007K13Rik/	4.61493	5.0088	5.12921	4.95561	4.8022
/1700008P20Rik/	3.57944	3.51981	3.20114	3.57548	3.5548
/1700009P17Rik/	4.01625	3.71982	4.18131	3.82791	3.74232
/1700010D01Rik/	3.34989	3.63288	3.61368	3.59635	3.5749
/1700010I14Rik/	4.85236	4.72277	4.74697	4.72763	4.64077
/1700010M22Rik/	3.70749	3.75538	3.86673	4.34556	4.40853
/1700011A15Rik/	4.61516	4.51152	4.40598	4.67156	4.96655
/1700011F03Rik/	3.33068	3.40073	3.51957	3.46545	3.58248
/1700011F14Rik/	3.82965	3.82506	3.91659	3.96517	3.98874
/1700011H14Rik/	4.58775	4.69397	4.40015	3.85566	4.01526
/1700012A03Rik/	3.97573	4.01496	3.99559	3.99188	3.95208
/1700012B09Rik/	5.06576	5.00204	5.00256	5.3132	4.88484
/1700013B16Rik/	4.92449	4.72028	4.79514	4.71383	4.95304
/1700013G24Rik/	3.88963	3.55374	3.46705	3.61789	3.81036
/1700013N18Rik/	3.57855	3.81827	4.25277	3.56359	4.21047
/1700016D06Rik/	3.87517	3.84303	3.88886	3.76711	4.023
/1700016G05Rik/	4.02887	4.05831	4.06213	3.54424	3.67635
/1700016K19Rik/	4.53273	4.48696	4.66509	6.94215	6.84683
/1700018B08Rik/	4.27278	4.35143	4.15892	4.23811	4.27854
/1700018B24Rik/	3.30923	3.22865	3.27249	3.2425	3.29086
/1700018C11Rik/	4.45439	4.49012	4.25753	4.1358	4.63607
/1700018F24Rik/	3.98517	3.95165	3.78992	3.774	4.02882
/1700018L24Rik/	4.29372	4.20316	4.24245	4.29868	4.64937
/1700019D03Rik/	7.07609	6.72933	7.13947	7.95648	7.64601
/1700019E19Rik/	8.17463	7.90427	8.20075	7.31637	7.04772
/1700019G17Rik/	4.66498	4.76459	4.71024	4.76571	4.43049
/1700019H03Rik/	4.2053	4.24596	4.27151	4.15593	4.36133
/1700019M22Rik/	3.969	3.85758	3.70489	3.78229	4.05611
/1700019N12Rik/	3.78594	3.80517	4.06874	7.1233	6.93543
/1700019N19Rik/	4.14829	4.16529	4.31391	4.00904	4.21713
/1700020C11Rik/	5.87461	5.84421	5.88112	5.95407	5.78222
/1700020D05Rik/	5.49642	4.99107	5.2481	4.27886	4.27929
/1700020L24Rik/	3.89763	3.77791	3.75318	4.05993	4.10551
/1700020O03Rik/	6.99107	6.85242	7.05529	6.7241	6.70314
/1700021F05Rik/	8.78146	8.48875	8.8021	9.5166	9.2114
/1700021K02Rik/	4.77415	4.60638	4.48686	5.10576	4.80964
/1700021K19Rik/	5.82639	5.95681	5.90886	6.41236	6.31599
/1700022C21Rik/	7.59172	7.28815	7.49986	6.95167	6.17468
/1700023B02Rik/	8.70258	8.64008	8.76529	9.33028	8.79952
/1700023E05Rik/	3.56502	3.56645	3.56484	3.64064	3.77084
/1700025D03Rik/	3.64942	3.54947	3.76994	3.77865	3.92027
/1700025E21Rik/	3.50893	3.50104	3.50509	3.69374	3.44945
/1700025F22Rik/	3.76338	3.77569	3.77405	3.76646	3.9344
/1700025G04Rik/	9.74462	9.76605	9.93679	11.0078	10.9122
/1700025K23Rik/	7.61212	7.26708	7.71627	7.5554	7.2961
/1700026D08Rik/	3.84401	3.69992	3.59124	4.40107	4.22757
/1700027A23Rik/	4.7757	4.92763	5.35023	5.02233	5.30326
/1700027D21Rik/	3.40465	3.37499	3.35323	3.36145	3.34007
/1700027N10Rik/	4.52092	4.48019	4.29092	5.96599	5.76598
/1700028K03Rik/	7.90184	7.86083	7.95417	6.09751	5.78918
/1700028P14Rik/	3.93055	4.0672	4.00891	5.28751	5.41227
/1700029G01Rik/	4.19663	4.36516	4.26061	4.59883	4.50853
/1700029H14Rik/	4.39556	4.25214	4.33618	4.18921	4.18315
/1700029I01Rik/	7.65414	7.82344	7.99609	7.59397	7.25441
/1700029I08Rik/	3.58461	3.63753	3.59448	3.67529	3.74399
/1700029I15Rik/	5.51152	5.39227	5.61931	5.40912	5.21355
/1700030F18Rik/	3.64519	3.57225	3.66295	3.44019	3.58718
/1700030J22Rik/	6.09394	6.00541	6.05275	5.77192	5.97651
/1700030K09Rik/	5.04969	5.28674	5.16273	4.80357	4.55659
/1700034E13Rik/	3.4608	3.38059	3.47312	3.50523	3.37453
/1700034H14Rik/	7.72636	7.38168	7.64965	7.36118	6.91254
/1700034I23Rik/	7.79178	7.85887	7.99817	7.54176	7.18001
/1700034O15Rik/	4.73899	4.54705	4.78554	4.59688	4.74948
/1700036D21Rik/	4.22802	4.05457	4.12879	4.22973	4.24272
/1700037C18Rik/	5.14981	5.14293	4.88936	4.96572	4.94711
/1700037H04Rik/	5.34475	5.16328	5.22254	6.39797	6.23036
/1700040L02Rik/	4.34148	4.25337	4.42185	5.10018	4.78286
/1700045I19Rik/	3.66113	3.6977	3.45834	3.88127	3.80511
/1700047I17Rik1/	10.0963	10.0272	10.1483	9.93801	9.69556
/1700049K14Rik/	4.51841	4.441	4.50087	4.74026	5.2068
/1700049L16Rik/	4.65345	4.61745	4.54207	4.41663	4.44288
/1700052N19Rik/	4.02237	3.74862	3.93439	4.8513	4.06743
/1700054N08Rik/	5.68774	5.80685	5.77113	6.64812	6.37206
/1700054O13Rik/	4.98593	4.72155	4.94993	4.79549	5.06864
/1700055M20Rik/	4.36304	4.50608	4.25963	4.06953	4.33811
/1700058C13Rik/	4.12904	4.13176	3.97471	4.12464	4.13042
/1700063I17Rik/	3.97085	4.16319	3.94707	4.04054	4.31584
/1700065D16Rik/	3.48459	3.58781	3.50613	3.56562	3.62837
/1700065I17Rik/	4.15552	4.26722	4.25848	4.30388	4.11982
/1700065O13Rik/	7.60989	7.94518	7.94909	7.7662	7.27125
/1700067C01Rik/	3.9629	4.02679	3.88051	3.95752	3.98572
/1700067K01Rik/	3.95097	3.8287	3.89029	4.09375	4.12809
/1700067P10Rik/	3.34116	3.21324	3.15062	3.21806	3.4637
/1700072E05Rik/	3.7489	3.59252	3.5478	3.51141	3.65519
/1700073E17Rik/	3.6791	3.49986	3.51421	3.54646	3.82184
/1700074P13Rik/	3.81653	3.58421	3.57728	3.6327	3.687
/1700080E11Rik/	3.95164	3.76478	3.85155	3.99569	4.06585
/1700081D17Rik/	3.49548	3.6487	3.61809	3.44827	3.52674
/1700081L11Rik/	9.00621	9.01808	9.10791	9.11916	8.97589
/1700088E04Rik/	4.77297	4.96193	5.43147	4.42671	4.42816
/1700093K21Rik/	3.92566	3.94502	4.43517	3.9037	3.80056
/1700094C09Rik/	3.74629	3.5806	3.68896	3.80106	3.83438
/1700102P08Rik/	5.36933	5.15646	5.37695	4.56419	4.86269
/1700108M19Rik/	3.69513	3.67909	3.74696	3.59845	3.94719
/1700112C13Rik/	4.966	4.71081	4.46508	4.50963	4.8777
/1700113O17Rik/	6.03272	6.09098	6.17158	5.10437	5.90794
/1700113i22rik/	4.9461	4.81096	4.66026	5.54874	5.21062
/1700123K08Rik/	4.56776	4.39495	4.19161	4.10266	4.34348
/1700123O20Rik/	5.13733	4.9546	5.20869	5.15315	5.06112
/1700127D06Rik/	3.45047	3.60157	3.42337	3.35125	3.50187
/1810007P19Rik/	5.82328	5.66773	6.08139	7.04071	6.75887
/1810008A18Rik/	4.97617	4.95387	4.93795	5.31507	5.21191
/1810009A15Rik/	9.998	9.86498	10.0824	7.49643	7.32049
/1810009J06Rik/	3.4389	3.44097	3.35983	3.40738	3.43753
/1810009O10Rik/	7.21408	7.08376	7.05286	6.5639	6.31418
/1810010M01Rik/	3.63974	3.43775	3.5501	3.55038	3.81856
/1810011O10Rik/	3.6047	3.78132	3.67016	3.58854	3.64635
/1810014F10Rik/	7.13938	6.76295	6.9674	7.99691	7.34744
/1810019J16Rik/	3.93226	4.01522	3.95719	3.86094	4.06805
/1810020D17Rik/	8.3644	8.09837	8.22168	8.89001	8.09543
/1810020G14Rik/	8.04638	8.01795	8.10713	7.74088	7.1018
/1810022C23Rik/	4.62636	4.43298	4.64853	4.48308	4.94452
/1810026J23Rik/	6.85951	6.90508	6.86087	6.91643	6.8243
/1810029B16Rik/	7.00648	6.50816	6.85732	8.19224	7.33996
/1810030J14Rik/	4.14978	3.9696	3.85534	3.83958	4.62007
/1810030N24Rik/	6.30474	6.16893	6.46168	6.25831	5.83122
/1810030O07Rik/	6.96735	6.84554	6.87382	7.14661	7.14966
/1810031K17Rik/	5.17672	5.16201	5.11046	5.2517	5.00336
/1810034K20Rik/	6.89676	6.98183	7.05082	7.65318	7.22881
/1810035L17Rik/	10.5076	10.2639	10.3692	10.6108	10.4598
/1810037I17Rik/	9.03682	8.8161	8.85864	9.51445	9.3075
/1810043G02Rik/	5.94016	5.99236	6.13445	5.99533	6.08088
/1810046J19Rik/	9.06034	8.88458	8.96533	9.67277	9.41778
/1810049H13Rik/	4.13673	4.14312	3.98301	3.79771	3.90792
/1810049H19Rik/	4.46569	4.20346	4.11801	4.42542	4.37595
/1810055E12Rik/	9.83891	9.58517	9.6866	8.70229	8.42915
/1810055G02Rik/	4.938	4.9487	5.15049	6.53605	6.0382
/1810063B05Rik/	5.60505	5.38284	5.46035	5.90988	5.69951
/1810063B07Rik/	5.15822	4.8379	5.20662	5.52373	5.20762
/1810065E05Rik/	3.85165	3.96115	3.77555	4.06786	4.13013
/1810074P20Rik/	8.90347	8.80672	8.83401	8.52112	8.13916
/2010001M09Rik/	3.94642	3.90453	3.84327	3.54838	3.87473
/2010002N04Rik/	4.46774	4.05078	4.73735	5.80045	5.94135
/2010003K11Rik/	3.78568	3.59692	3.76075	3.65637	3.68412
/2010005H15Rik/	3.81338	3.53275	3.70097	3.8643	4.0494
/2010005J08Rik/	5.80178	5.8859	5.79552	6.13808	5.83245
/2010007H12Rik/	4.77798	4.9545	4.93018	5.28273	4.76092
/2010011I20Rik/	5.5812	5.42318	5.65783	5.86248	5.49504
/2010012O05Rik/	5.66839	5.5316	5.90652	6.36893	5.90222
/2010106E10Rik/	3.57869	3.50326	3.60594	3.50288	3.59349
/2010106G01Rik/	8.62798	8.57308	8.56489	8.86961	8.69026
/2010107E04Rik/	11.4409	11.3885	11.5123	11.6836	11.6734
/2010107G12Rik/	4.11207	4.15659	4.16045	4.07088	4.10976
/2010107G23Rik/	5.53554	5.17437	5.20077	5.97039	5.77832
/2010109I03Rik/	4.75465	4.61718	4.56156	4.34526	4.84569
/2010111I01Rik/	6.04483	6.24463	6.12649	6.70827	6.46209
/2010209O12Rik/	4.42701	4.3178	4.41601	5.07658	4.83397
/2010305A19Rik/	5.93419	5.822	5.68924	5.68155	5.79042
/2010317E24Rik/	5.10381	5.19865	5.13181	5.22526	5.16099
/2010321M09Rik/	8.83463	8.80089	8.83253	8.49749	8.28898
/2200001I15Rik/	5.82825	5.89609	5.53779	5.88073	6.04092
/2200002J24Rik/	4.21061	4.19975	4.05948	4.1431	4.30649
/2200002K05Rik/	4.67493	4.70329	4.83486	5.67788	5.57282
/2210009G21Rik/	5.74475	5.6768	6.05445	6.09257	5.49326
/2210010B09Rik/	7.95823	8.10758	7.85457	7.80639	7.6484
/2210010C04Rik/	4.96102	4.72337	4.6457	4.50176	4.91995
/2210010N04Rik/	4.99359	4.93079	4.90287	5.06136	5.04207
/2210012G02Rik/	5.78991	5.55988	5.76116	6.65345	6.11858
/2210016L21Rik/	5.39762	5.18884	5.47841	6.26152	6.21074
/2210018M11Rik/	8.83563	8.81628	9.1035	8.97326	8.63993
/2210021J22Rik/	5.36073	5.28244	5.38436	5.72193	5.53039
/2210023G05Rik/	4.1921	4.1322	4.02259	4.29449	4.13747
/2210407C18Rik/	3.44939	3.49151	3.44307	3.42429	3.61605
/2210408I21Rik/	6.24037	6.59246	6.35508	6.71864	6.81369
/2210415F13Rik/	3.49686	3.51328	3.58415	3.49364	3.71033
/2210417D09Rik/	5.22061	4.6966	5.38173	5.66629	4.94889
/2300002D11Rik/	6.35349	6.45561	6.50074	6.4153	6.27067
/2300002M23Rik/	4.11984	4.02844	3.97364	4.08188	4.17367
/2310001A20Rik/	6.50628	6.41298	6.48116	7.19622	7.06328
/2310002J15Rik/	4.44833	4.45585	4.56815	4.52066	4.55982
/2310002L09Rik/	4.24306	4.17104	4.067	4.228	4.2495
/2310003C23Rik/	8.0645	7.80652	8.09701	8.17716	7.87135
/2310003F16Rik/	11.9452	11.8846	12.0063	11.6693	11.5628
/2310003H01Rik/	5.69013	5.79718	5.88478	4.62198	4.80358
/2310003L22Rik/	9.012	8.98479	9.31771	9.92224	9.29768
/2310004I24Rik/	8.28717	8.07778	8.19792	7.80151	7.93794
/2310005E10Rik/	3.3551	3.40756	3.34376	4.21591	3.61736
/2310005G13Rik/	3.76293	3.76581	3.70846	3.83057	4.02511
/2310005N01Rik/	5.69929	5.74549	5.84311	6.47293	6.34014
/2310005N03Rik/	9.68048	9.69007	9.4609	8.80135	8.821
/2310007B03Rik/	4.58258	4.54114	4.53645	4.43643	4.60718
/2310007F21Rik/	6.06096	6.18395	6.34523	6.48908	6.30777
/2310007H09Rik/	5.63558	5.34869	5.59857	5.23486	5.22185
/2310008H04Rik/	5.91523	5.9129	6.04475	5.57609	5.53259
/2310008H09Rik/	5.81194	5.83382	5.95126	6.2777	6.03979
/2310011J03Rik/	3.92182	4.04637	3.81468	3.81723	4.32719
/2310014L17Rik/	5.18375	5.14471	5.11677	5.64795	5.73476
/2310016C08Rik/	6.00598	5.56481	6.13577	5.67819	5.47396
/2310016E02Rik/	10.6051	10.5135	10.5816	10.1867	10.2286
/2310016M24Rik/	7.6868	7.62747	7.62161	8.41437	8.43919
/2310021H06Rik/	3.69682	3.68579	3.557	3.7456	3.74919
/2310021P13Rik/	6.83754	7.01505	7.02407	7.27256	6.98356
/2310022A10Rik/	4.77408	4.62249	4.68441	4.82078	4.91144
/2310022B05Rik/	5.20893	5.19102	5.08241	5.89676	5.89497
/2310030G06Rik/	4.78712	5.13026	4.87082	4.6594	5.0444
/2310033P09Rik/	6.54067	6.07545	6.7106	6.67329	6.64744
/2310034C09Rik/	3.57991	3.58817	3.85344	3.63527	3.59408
/2310035C23Rik/	8.10428	8.15703	8.17535	8.39734	8.10042
/2310035K24Rik/	5.19928	4.9927	5.04452	5.58857	5.01708
/2310036O22Rik/	8.38324	8.25343	8.42282	8.60179	8.47068
/2310037I24Rik/	7.20201	7.17626	7.30117	6.93267	6.81019
/2310039E09Rik/	4.86312	4.67856	4.61098	4.95534	5.32403
/2310039H08Rik/	4.78017	4.51274	4.41189	4.21659	4.063
/2310042E22Rik/	3.47459	3.6749	3.43915	4.22796	4.01707
/2310044G17Rik/	6.22935	6.12771	6.19166	6.48835	6.3715
/2310044H10Rik/	5.11167	5.09102	5.07845	6.29856	5.96051
/2310045A20Rik/	5.27752	5.22034	5.19726	8.24734	7.95102
/2310046K01Rik/	4.66402	4.7228	4.55019	4.68444	4.87013
/2310046O06Rik/	5.24346	5.03389	5.19069	5.16451	5.06406
/2310047O13Rik/	9.18302	9.13861	9.1487	9.54883	9.34112
/2310051M13Rik/	4.16619	3.99417	4.13024	3.86444	4.24398
/2310057J16Rik/	5.03948	5.01351	5.15378	5.00373	4.70123
/2310057J18Rik/	3.62536	3.51501	3.63209	3.73204	3.85481
/2310057M21Rik/	7.49013	7.21345	7.56788	8.12835	7.72311
/2310057N15Rik/	3.62723	3.7498	3.60358	3.78807	3.74772
/2310061C15Rik/	6.41218	6.16925	6.49606	7.73171	7.27847
/2310061F22Rik/	4.75082	4.78733	4.78244	4.93726	4.95662
/2310065K24Rik/	7.38099	7.38636	7.53265	7.54133	7.45421
/2310067B10Rik/	5.18094	5.17884	5.07767	5.47378	5.39508
/2310076L09Rik/	4.47353	4.41132	4.32039	4.45412	4.59166
/2310079F23Rik/	4.7545	4.91463	4.94789	4.71059	4.64595
/2310079N02Rik/	5.48524	5.6054	5.64767	6.69044	6.42181
/2400001E08Rik/	4.45281	4.52404	4.87725	5.22907	4.7768
/2400003C14Rik/	8.87127	8.91612	9.06343	8.60242	8.3869
/2410001C21Rik/	6.64922	6.50617	6.55824	7.4594	6.9518
/2410002I01Rik/	4.39696	4.2223	4.29301	4.28227	4.3756
/2410002O22Rik/	8.75281	8.53219	8.62465	8.7566	8.56124
/2410003J06Rik/	4.78917	4.74876	4.78907	6.20053	6.11323
/2410004A20Rik/	3.68785	3.8651	3.81567	3.79299	3.76173
/2410004B18Rik/	7.15942	7.15951	7.17722	7.49308	7.57779
/2410008K03Rik/	4.39618	4.32078	4.0866	4.31037	4.41085
/2410015M20Rik/	7.20929	7.44623	7.35068	8.10044	7.93911
/2410016O06Rik/	6.52132	6.25598	6.48306	7.03259	6.83421
/2410017P07Rik/	5.79655	5.76543	5.70799	5.36762	5.49894
/2410022L05Rik/	8.89597	8.8231	9.06029	9.2956	9.19331
/2410025L10Rik/	5.6821	5.63161	5.71641	5.67209	5.76873
/2410042D21Rik/	8.79927	8.6216	8.68476	7.88953	7.39623
/2410066E13Rik/	4.87931	4.91305	5.01676	5.68852	5.30751
/2410091C18Rik/	7.9756	7.85266	8.1344	8.60807	8.46318
/2410127L17Rik/	7.20121	6.99621	7.12299	7.29707	6.90717
/2410129H14Rik/	7.51164	7.17033	7.25492	8.30922	7.88561
/2410137M14Rik/	4.11022	4.09853	4.02965	4.38338	4.31286
/2500003M10Rik/	8.52602	8.46612	8.59398	8.15005	8.17657
/2510003E04Rik/	8.49853	8.36921	8.50445	9.39712	9.30384
/2510006D16Rik/	7.72821	7.91179	7.74706	7.85613	7.60028
/2510009E07Rik/	6.43341	6.27822	6.30915	6.04153	5.98489
/2510027J23Rik/	4.4338	4.2907	4.15818	4.10629	4.17819
/2510039O18Rik/	7.2843	7.00675	7.26699	7.17157	7.10439
/2510048L02Rik/	4.26033	4.24619	4.16257	4.48951	4.62967
/2510049I19Rik/	8.37565	8.23576	8.48656	8.73796	8.51808
/2600010E01Rik/	3.99281	3.94155	3.8161	4.50196	4.34073
/2610001J05Rik/	7.60989	7.54469	7.65683	7.56247	7.64289
/2610002I17Rik/	4.13333	4.34807	4.14651	4.32794	4.40992
/2610002M06Rik/	6.70758	6.34279	6.81021	7.6464	7.24009
/2610008E11Rik/	9.10234	8.85333	9.31151	8.86268	8.61113
/2610018G03Rik/	4.54406	4.43305	4.52636	5.74026	5.36785
/2610019A05Rik/	6.84376	7.09146	7.09667	7.0824	6.96905
/2610019F03Rik/	5.22072	5.30612	5.11501	6.34496	6.2649
/2610020H08Rik/	5.40326	5.31804	5.59737	4.65022	4.81552
/2610021K21Rik/	4.25183	4.29381	4.1576	4.23855	4.37535
/2610024G14Rik/	6.46341	6.38405	6.55238	7.1722	6.86637
/2610027L16Rik/	4.93982	4.88678	5.13478	5.38101	5.13664
/2610028A01Rik/	7.13163	6.92599	7.41109	8.184	7.66683
/2610028H24Rik/	4.66171	4.74236	4.66553	4.81148	4.84444
/2610029G23Rik/	5.85942	5.75304	5.74987	6.34152	6.33058
/2610030H06Rik/	5.21583	5.08723	5.39695	5.50848	5.40546
/2610034B18Rik/	6.65675	6.35778	6.51162	6.70427	6.67993
/2610034M16Rik/	10.4341	10.3723	10.432	4.76963	4.79829
/2610036D13Rik/	6.17757	6.24518	6.25077	5.95225	5.55245
/2610039C10Rik/	4.10157	3.94161	4.04024	5.19025	5.20953
/2610101N10Rik/	10.0909	9.94213	10.0042	9.75946	9.47928
/2610109H07Rik/	3.93709	3.85769	3.7347	3.82672	3.86115
/2610110G12Rik/	5.97585	6.18713	6.40222	6.28783	6.33642
/2610204K14Rik/	9.3768	9.13455	9.52215	10.2642	10.0852
/2610204M08Rik/	4.42684	4.3097	4.33352	5.63678	5.39236
/2610209A20Rik/	5.28464	4.78572	5.0901	5.69525	5.15754
/2610301B20Rik/	7.48314	7.36795	7.58024	7.92421	7.8538
/2610318N02Rik/	4.579	4.54285	4.60049	4.85799	5.09034
/2610507B11Rik/	8.85205	8.89559	9.05658	9.55959	9.37113
/2610524H06Rik/	7.53728	7.49399	7.54432	7.38476	7.57745
/2610528E23Rik/	6.78665	6.47628	6.70301	7.94556	7.68876
/2610528J11Rik/	3.75576	3.72206	3.51917	3.44313	3.65317
/2700007P21Rik/	8.53169	8.30224	8.38691	8.61538	8.3764
/2700038C09Rik/	6.0709	6.10498	6.17521	6.63917	6.38834
/2700049P18Rik/	4.659	4.30846	4.47125	5.20644	5.24717
/2700050L05Rik/	8.15202	7.99476	8.17187	7.96396	7.68533
/2700060E02Rik/	9.78923	9.59891	9.76692	9.98245	9.76216
/2700062C07Rik/	7.48521	7.58987	7.54435	7.54613	7.35498
/2700078E11Rik/	7.85394	7.84983	7.82229	8.35002	8.21662
/2700078K21Rik/	5.4552	5.52949	5.5003	6.21582	5.60828
/2700081O15Rik/	4.55758	4.70731	4.55913	5.03033	5.07814
/2700094K13Rik/	8.33532	7.94834	8.40232	8.6396	8.38099
/2700097O09Rik/	6.32578	6.29982	6.52623	5.70746	5.35412
/2810002N01Rik/	7.11425	7.18162	7.10029	7.43315	6.7256
/2810004N23Rik/	7.42304	7.05764	7.29515	7.91901	7.76764
/2810006K23Rik/	5.61452	5.76974	6.04758	5.94882	5.89478
/2810007J24Rik/	3.61006	3.58976	3.46454	3.55836	3.64368
/2810021B07Rik/	6.76304	6.89263	6.88433	6.23051	6.11024
/2810021J22Rik/	6.27585	6.33903	6.20068	5.97789	5.91412
/2810022L02Rik/	5.17049	5.03313	5.12272	6.89232	6.76128
/2810030E01Rik/	6.68344	6.85506	6.64122	5.25865	5.00968
/2810046L04Rik/	7.01368	6.91799	7.23326	7.38244	6.88774
/2810055F11Rik/	6.22371	6.05658	6.47556	5.59025	5.19785
/2810403A07Rik/	8.54901	8.5787	8.6611	8.52601	8.25784
/2810405K02Rik/	8.77275	8.74846	8.91731	10.0134	9.86269
/2810407C02Rik/	11.0313	11.0298	10.9166	10.8499	10.8467
/2810408A11Rik/	4.38055	4.2482	4.36802	4.17173	4.30608
/2810408M09Rik/	4.53141	4.64479	4.83473	5.08556	5.06127
/2810408P10Rik/	8.64391	8.58734	8.62545	8.21631	8.09853
/2810417H13Rik/	6.34777	5.77333	6.04231	5.01638	4.84257
/2810422O20Rik/	5.57452	5.36204	5.65103	5.79272	5.60017
/2810426N06Rik/	8.09756	8.03907	8.09526	8.39238	8.19968
/2810432D09Rik/	5.09897	4.96534	4.91723	5.43236	4.97596
/2810432L12Rik/	5.94976	5.91128	6.1793	7.83504	7.44943
/2810433K01Rik/	3.36523	3.61301	3.50428	3.62916	3.79768
/2810452K22Rik/	6.17893	6.42883	6.62876	8.02881	7.5977
/2810453I06Rik/	5.41139	5.15035	5.15968	6.18258	6.12468
/2900006K08Rik/	9.1655	9.15269	8.99199	10.0927	9.66791
/2900010J23Rik/	8.79507	8.47006	8.76255	9.22249	9.38842
/2900010M23Rik/	7.23434	7.05996	7.3516	8.61525	8.62817
/2900011O08Rik/	7.11315	6.92595	7.24817	9.21383	9.04185
/2900026A02Rik/	4.18402	4.07725	4.21359	5.38071	4.96504
/2900062L11Rik/	8.24439	8.1514	8.28119	8.32984	8.35747
/2900064A13Rik/	9.27854	8.96486	9.1337	9.2656	9.22822
/2900073G15Rik/	7.74209	7.55087	7.95152	7.94516	7.69831
/2900083I11Rik/	5.81709	5.8871	5.84871	5.45666	5.55349
/2900092E17Rik/	6.43529	6.19727	6.56097	6.96481	6.95607
/3000004C01Rik/	3.9773	3.91417	3.94503	3.75013	4.00595
/3010026O09Rik/	5.01612	4.98914	5.04449	5.25362	5.1743
/3110001D03Rik/	7.03864	6.61401	6.77705	7.27586	6.87365
/3110001I22Rik/	5.81163	5.96579	6.21472	4.64243	4.77997
/3110002H16Rik/	6.76232	6.85744	6.85179	6.83585	6.50884
/3110009E18Rik/	6.37304	6.33855	6.1591	6.06639	5.89642
/3110035E14Rik/	3.95442	3.87241	3.8133	9.5494	9.58365
/3110040N11Rik/	6.03959	5.78265	6.0429	6.22343	5.9745
/3110043O21Rik/	6.9007	7.02493	7.00432	7.28517	6.93907
/3110049J23Rik/	5.21142	5.0966	5.09269	4.95915	5.01832
/3110056O03Rik/	4.77423	4.81654	4.85401	4.66535	4.83056
/3110057O12Rik/	7.64435	7.66803	7.64249	7.09937	6.51621
/3110062M04Rik/	4.32541	4.07672	4.15949	4.14118	4.26078
/3110082I17Rik/	5.31744	5.91387	5.64489	5.97156	6.08642
/3200002M19Rik/	6.95663	6.91491	7.02932	7.43753	7.01534
/3300001P08Rik/	11.9855	11.9981	11.9719	11.4733	11.3944
/3300002I08Rik/	6.89872	6.7999	6.85105	6.61188	6.27232
/3632451O06Rik/	6.44183	5.87042	6.26552	8.05582	7.78538
/3830402I07Rik/	6.33448	5.9287	6.23577	6.24513	5.57924
/3830403N18Rik/	4.29467	4.30984	4.38617	5.29994	5.15892
/3830406C13Rik/	7.72907	7.59192	7.70634	7.95001	7.747
/3830417A13Rik/	3.90771	3.73839	3.90452	3.78012	3.78227
/3930401K13Rik/	8.18553	8.23699	8.22202	8.67719	8.6301
/4430402I18Rik/	5.18293	4.91379	4.94714	6.72147	6.27016
/4631416L12Rik/	4.10117	4.20156	4.0483	3.44662	3.60451
/4631426J05Rik/	4.22271	4.3242	4.33611	6.23724	5.85723
/4632411B12Rik/	6.88232	6.95345	6.86815	6.65292	6.41178
/4632415K11Rik/	5.24398	5.13021	5.22652	4.30215	4.26947
/4632417K18Rik/	4.84128	4.46483	4.89472	5.17782	5.39911
/4632428N05Rik/	4.52536	4.42262	4.3966	4.57183	4.7371
/4632433K11Rik/	7.89916	7.98323	8.09488	6.53477	6.17966
/4632434I11Rik/	4.91139	4.69076	4.7951	4.19717	4.05102
/4732415M23Rik/	6.54458	6.30724	6.48194	7.06987	6.83708
/4732418C07Rik/	8.33102	7.93306	8.32826	9.36768	9.12144
/4732429D16Rik/	4.19688	3.94315	3.99799	3.99533	4.12877
/4732456N10Rik/	3.93159	3.92995	3.95115	4.03898	4.29694
/4732471D19Rik/	5.94592	5.85124	6.1102	6.68807	6.50364
/4732496O08Rik/	5.28829	5.26016	5.51868	4.79375	4.67216
/4733401H18Rik/	6.67867	6.49307	6.66442	7.07253	7.10862
/4831426I19Rik/	5.4732	5.4128	5.41971	4.5008	4.46733
/4832428D23Rik/	3.71989	4.00942	3.80046	3.80791	4.07822
/4833413D08Rik/	4.24292	4.34928	4.32279	4.30265	4.18389
/4833418A01Rik/	7.23942	7.26198	7.27487	6.17521	6.23026
/4833420G17Rik/	9.18589	9.17066	9.51725	9.04372	8.80758
/4833422F24Rik/	4.29007	4.05477	4.30597	4.15835	4.37696
/4833424O15Rik/	6.64126	6.59306	6.7374	8.62695	8.41504
/4833427G06Rik/	3.40997	3.47989	3.47762	3.56207	3.60125
/4833439L19Rik/	9.01894	8.97059	9.02024	9.04387	8.74169
/4833442J19Rik/	4.57918	4.79913	4.97296	4.58274	4.4477
/4921501E09Rik/	3.79825	3.88205	3.73621	3.6689	3.71088
/4921504E06Rik/	3.90833	3.95016	3.89061	3.7781	3.92853
/4921505C17Rik/	8.826	8.67169	8.82793	8.57289	8.18622
/4921507P07Rik/	5.71499	5.33256	5.62813	5.36395	5.24511
/4921509C19Rik/	4.44957	4.48576	4.16769	4.22669	4.36745
/4921510H08Rik/	3.38439	3.31519	3.39643	3.34976	3.50789
/4921511C20Rik/	4.11142	3.97554	3.92198	3.8976	4.35344
/4921511H03Rik/	7.94775	8.13068	8.08333	4.45217	4.45683
/4921513D23Rik/	8.20869	8.38481	8.3317	9.2341	9.12068
/4921515J06Rik/	4.13736	4.01385	4.12526	4.35467	4.09122
/4921517D21Rik/	3.79998	3.61066	3.54475	4.07613	4.19651
/4921517D22Rik/	3.56547	3.45039	3.51327	3.45025	3.37609
/4921517L17Rik/	5.59506	5.81679	5.87823	4.367	4.21969
/4921520G13Rik/	3.93406	4.11608	4.19268	4.10812	3.97635
/4921521F21Rik/	3.75286	3.647	3.68496	3.63032	3.72113
/4921523A10Rik/	4.49246	4.52849	4.40829	4.55946	4.25582
/4921524J17Rik/	7.19194	7.26825	7.50263	7.97099	7.79376
/4921528I01Rik/	3.55844	3.5563	3.496	3.51822	3.68628
/4921530L21Rik/	3.6018	3.54733	3.65518	3.82867	3.77742
/4921536K21Rik/	3.69239	3.70464	3.58719	3.72446	3.65202
/4921537P18Rik/	4.00564	3.92007	3.91829	3.78937	4.06474
/4922501C03Rik/	8.4736	8.56044	8.43744	8.15501	7.86669
/4922502D21Rik/	4.03045	3.79575	3.76776	3.78734	3.93133
/4930402E16Rik/	7.35668	7.24362	7.40699	7.29531	6.85858
/4930402H24Rik/	7.76386	7.91678	7.89271	8.53029	8.37125
/4930403L05Rik/	4.34507	4.09772	4.53552	4.41804	4.90679
/4930412F15Rik/	4.38567	4.34882	4.48965	4.48864	4.777
/4930417G10Rik/	4.98653	5.0912	5.19113	4.92644	4.90273
/4930417M19Rik/	5.23794	5.29728	5.42503	4.59477	4.78924
/4930420K17Rik/	10.1578	10.1793	10.0125	9.20543	8.7826
/4930427A07Rik/	4.21194	4.20024	4.16725	4.32184	4.40217
/4930430A15Rik/	3.59357	3.60271	3.55524	3.50235	3.72929
/4930430F08Rik/	9.15155	9.00872	9.04955	8.57998	8.31337
/4930431L04Rik/	6.60049	6.65231	6.84265	7.73858	7.11084
/4930432K21Rik/	4.01735	3.93052	4.03221	3.91478	3.83209
/4930432O21Rik/	7.3259	6.88573	6.98024	7.08445	6.83402
/4930433I11Rik/	3.32694	3.51816	3.39928	3.47778	3.5758
/4930434E21Rik/	4.07574	4.23898	4.19962	4.1745	4.32207
/4930444A02Rik/	5.37364	5.22786	5.1011	5.58272	5.72264
/4930451I11Rik/	7.21688	7.14408	7.1445	6.0926	6.15678
/4930452B06Rik/	4.40303	4.24803	4.38747	5.91263	5.6279
/4930453N24Rik/	7.52897	7.47244	7.62764	7.26227	7.10761
/4930455C21Rik/	7.3498	7.08928	7.31238	7.38999	7.32337
/4930455F23Rik/	9.05017	8.78396	8.90115	9.09354	8.76669
/4930458L03Rik/	3.41902	3.42236	3.48895	3.49359	3.55019
/4930471M23Rik/	4.68266	4.79498	4.63094	5.21014	5.29784
/4930473A06Rik/	4.7194	4.99951	4.62196	4.47621	4.59479
/4930474N05Rik/	5.07218	5.02007	4.91186	4.96156	5.43781
/4930481F22Rik/	4.83101	4.75427	4.89034	4.62763	4.91963
/4930486G11Rik/	4.45906	4.51551	4.71055	4.34476	4.24317
/4930486L24Rik/	3.99508	3.97826	3.62549	3.84575	3.92937
/4930488E11Rik/	8.32275	7.90126	8.25814	7.96636	7.37467
/4930503B20Rik/	4.18997	4.39167	3.95439	4.12164	4.43477
/4930503L19Rik/	6.40032	6.28236	6.67026	6.72564	6.36742
/4930504O13Rik/	4.43019	4.26727	4.40429	4.39703	4.86172
/4930505A04Rik/	3.42285	3.58731	3.53338	4.02255	3.69301
/4930506M07Rik/	7.37063	7.37061	7.37762	8.58461	8.41194
/4930511I11Rik/	3.65861	3.61645	3.68911	3.79793	3.7703
/4930511M11Rik/	4.21837	4.14963	3.96187	3.96248	4.26281
/4930519G04Rik/	4.15881	4.07361	4.2712	3.98512	4.07469
/4930519N13Rik/	4.05334	3.97946	4.00583	4.37763	4.24454
/4930522H14Rik/	4.05141	3.8482	4.00733	3.86133	3.90005
/4930523C11Rik/	4.05012	4.51927	4.35674	3.72737	3.96623
/4930524B15Rik/	3.73825	3.76569	3.67503	3.60326	3.80393
/4930526D03Rik/	3.34316	3.38146	3.36519	3.32079	3.5161
/4930534B04Rik/	5.52743	5.61229	5.71132	5.32296	4.84524
/4930538K18Rik/	4.83624	4.81475	4.95814	4.76299	4.56497
/4930539E08Rik/	3.99747	3.95736	3.90972	4.01233	4.06103
/4930542N07Rik/	3.71973	3.88631	3.99707	3.94086	4.00777
/4930544G11Rik/	3.79769	3.93187	3.82224	3.87498	4.11043
/4930547C10Rik/	3.65599	3.51248	3.58918	3.58746	3.77485
/4930547N16Rik/	3.95572	3.81704	3.92341	4.36173	4.30352
/4930548H24Rik/	3.64475	3.45741	3.83176	3.53472	3.75249
/4930549C01Rik/	5.16765	5.05794	5.28719	4.99658	5.08173
/4930550C14Rik/	4.12503	3.98892	4.09663	4.31626	4.43125
/4930555I21Rik/	4.55545	4.54467	4.60679	4.63633	4.70528
/4930562D19Rik/	4.2325	4.35763	4.32707	4.12508	4.17956
/4930563D23Rik/	3.40552	3.43028	3.11833	3.24391	3.29468
/4930563M21Rik/	3.60601	3.49587	3.89831	3.73327	3.62766
/4930563P21Rik/	3.62282	3.55357	3.66832	3.60439	3.78953
/4930572J05Rik/	3.45572	3.46586	3.39299	3.95755	3.68731
/4930578C19Rik/	3.55062	3.54149	3.61836	3.72365	3.87055
/4930578I06Rik/	3.45079	3.37863	3.45667	3.36454	3.47507
/4930579C15Rik/	4.63707	4.35621	4.60061	5.17196	4.89289
/4930579E17Rik/	6.81578	6.81897	6.8628	6.06817	5.75521
/4930579J09Rik/	4.11186	4.09717	3.9316	4.12228	4.13781
/4930583H14Rik/	10.0642	10.0986	10.1962	4.09455	4.06216
/4930590J08Rik/	4.08756	4.06296	4.01486	4.03251	4.11157
/4930595M18Rik/	4.06629	4.02091	4.01317	3.95454	4.16968
/4931406B18Rik/	3.85073	3.62515	3.64877	3.69591	3.85643
/4931406C07Rik/	6.82626	6.50369	6.4787	7.63132	7.30344
/4931406H21Rik/	4.20883	4.10536	4.82688	4.45144	4.05284
/4931406P16Rik/	7.31768	7.24804	7.53281	6.91764	6.5229
/4931407G18Rik/	4.23501	4.36294	4.22164	4.24114	4.34608
/4931408A02Rik/	4.29357	4.29125	4.24977	4.17316	4.22318
/4931409K22Rik/	3.91263	3.96907	3.84694	3.82671	4.11566
/4931414P19Rik/	4.19489	4.15318	4.38197	4.1022	3.94406
/4931417E11Rik/	4.39513	4.29807	4.22074	4.1887	4.38062
/4931417G12Rik/	4.82168	4.78193	4.82275	4.91454	5.05089
/4931428F04Rik/	5.15725	5.06535	5.16677	5.14761	5.15903
/4931428L18Rik/	3.6106	3.84853	3.56427	3.76741	3.70372
/4931440B09Rik/	4.93751	4.96068	4.76038	4.73907	5.21233
/4931440F15Rik/	5.26787	4.76635	5.04083	5.25236	4.98898
/4932411E22Rik/	4.12274	4.14187	4.06037	4.30901	4.33426
/4932411G14Rik/	4.54102	4.37422	4.2617	4.31091	4.62004
/4932411N23Rik/	3.51229	3.50864	3.49802	3.51184	3.61889
/4932412H11Rik/	3.78489	3.76312	3.79821	3.95163	3.84998
/4932413O14Rik/	3.96091	3.93553	3.93985	3.89995	3.88428
/4932414N04Rik/	3.9495	3.82972	3.82547	3.88395	4.03862
/4932415M13Rik/	4.4063	4.28608	4.1758	4.33876	4.30333
/4932417H02Rik/	6.1559	6.24117	6.19352	6.53096	6.23655
/4932418E24Rik/	4.2156	4.23474	4.25532	4.34626	4.37754
/4932438H23Rik/	4.5727	4.72985	4.60548	4.6351	4.79195
/4932441K18Rik/	8.70087	8.5668	8.80932	8.83359	8.67071
/4933400A11Rik/	3.84552	4.27182	3.95958	3.35135	3.36939
/4933400C05Rik/	4.82539	4.96389	4.85796	4.86022	5.61462
/4933402J07Rik/	3.35345	3.27075	3.28408	3.27591	3.30376
/4933402P03Rik/	3.78119	3.60808	3.65572	3.59986	3.60271
/4933403F05Rik/	7.66215	7.50423	7.87068	8.25785	7.98075
/4933403G14Rik/	6.50017	5.89577	6.23456	5.02101	4.45572
/4933404M02Rik/	3.4156	3.38091	3.41242	3.48945	3.4432
/4933405O20Rik/	3.83738	3.76355	3.51156	4.13753	3.79236
/4933406M09Rik/	4.60132	4.56438	4.79076	4.55602	4.64608
/4933407N01Rik/	9.95237	9.84798	9.91485	9.66356	9.39971
/4933407P14Rik/	4.70403	4.25861	4.41198	4.52034	4.48284
/4933409G03Rik/	4.33034	4.36972	4.36703	4.16256	4.53419
/4933411G11Rik/	3.80345	3.9078	3.8874	3.9756	4.03785
/4933411K20Rik/	9.32318	8.86622	9.13648	8.59687	8.19027
/4933415F23Rik/	3.77098	3.70625	3.56851	3.84479	3.94699
/4933417A18Rik/	4.30412	3.90643	4.06646	4.12333	3.86755
/4933421E11Rik/	6.47568	6.51766	6.65107	5.76979	5.44034
/4933421I07Rik/	4.32869	4.22656	4.09078	4.17999	4.30984
/4933424B01Rik/	9.49284	9.5047	9.56998	8.72102	8.49091
/4933425L06Rik/	3.65005	3.75916	3.82487	3.82066	3.94797
/4933425O20Rik/	3.13492	3.07791	3.13922	3.18497	3.26663
/4933426M11Rik/	5.69098	5.43209	5.50911	5.94908	5.84624
/4933427D06Rik/	4.04264	3.83892	3.64597	3.97095	4.1294
/4933427D14Rik/	5.91568	5.92383	5.72617	6.70955	6.57527
/4933428G20Rik/	5.27556	5.35842	5.37942	5.93244	5.76218
/4933429F08Rik/	4.30168	4.43149	4.36784	4.2785	4.35728
/4933430I17Rik/	5.11419	4.94499	5.02313	4.41743	4.56531
/4933433P14Rik/	6.60648	6.32396	6.6485	7.28324	7.24714
/4933434E20Rik/	9.17019	9.1268	9.16467	9.18276	8.89721
/4933434I06Rik/	6.38769	6.49206	6.1958	7.03838	6.80909
/4933434I20Rik/	3.89759	3.92506	3.94427	4.13732	4.11704
/4933436I01Rik/	3.6284	3.68875	3.65907	3.43526	3.48127
/4933439C20Rik/	6.00626	6.54972	6.59829	7.84471	7.4906
/4933439F18Rik/	7.30823	7.16558	7.56946	7.98234	7.72836
/5031410I06Rik/	3.81892	3.77813	3.87131	6.03745	5.74928
/5031414D18Rik/	3.86679	3.84384	3.70506	4.20036	4.12937
/5033411D12Rik/	4.62475	4.75655	4.58843	4.97579	4.86151
/5033414D02Rik/	6.77735	6.86162	7.37672	6.99735	6.43512
/5033414K04Rik/	5.80902	5.71111	5.89758	6.82755	6.28378
/5133400G04Rik/	4.70573	5.03154	5.18511	5.87984	5.3974
/5133401N09Rik/	8.30383	8.17183	8.3314	8.41086	8.39275
/5330431N19Rik/	9.52787	9.32861	9.40779	9.79947	9.60126
/5330437I02Rik/	3.96012	3.88365	4.00334	4.1687	4.18695
/5330439B14Rik/	3.74039	4.01447	3.64381	4.11779	4.03668
/5430407P10Rik/	4.59497	4.51764	4.4857	4.14108	4.24795
/5430413K10Rik/	4.14381	4.42423	4.27345	4.22928	4.30268
/5430416O09Rik/	4.00419	3.97603	3.9791	4.05809	4.10163
/5430419D17Rik/	6.88847	6.86862	7.00809	4.45747	4.5509
/5430435G22Rik/	4.06569	4.03595	4.0602	4.03926	4.14182
/5430437P03Rik/	6.7357	6.90778	7.12133	7.55686	7.46532
/5630401D24Rik/	4.56721	4.81306	4.59816	4.67973	4.60745
/5730403B10Rik/	7.94172	7.99806	8.10207	8.57606	8.32989
/5730409G15Rik/	6.24435	6.28045	6.32461	5.47694	5.59842
/5730410E15Rik/	6.94445	6.91499	6.89785	7.42563	7.34557
/5730419I09Rik/	8.52668	8.67802	8.67204	8.29584	8.03662
/5730427N09Rik/	9.41095	9.25562	9.46447	9.7209	9.70399
/5730437N04Rik/	6.61043	6.31446	6.39358	7.12525	7.22007
/5730442P18Rik/	4.11966	3.81629	3.915	4.16141	3.97896
/5730453I16Rik/	8.30713	8.30964	8.33656	8.18349	7.90295
/5730455P16Rik/	8.25218	8.23548	8.36825	8.931	8.72149
/5730469M10Rik/	9.18318	8.97751	9.27622	9.63863	9.27988
/5730470L24Rik/	7.07071	7.14087	7.30658	7.12877	6.48428
/5730494M16Rik/	10.12	10.1034	10.1714	10.5171	10.2221
/5730494N06Rik/	8.46171	8.40201	8.42199	8.08858	7.63028
/5730507A09Rik/	4.03156	4.08885	4.2165	5.68995	5.38741
/5730508B09Rik/	4.94211	5.07923	4.86624	5.05821	5.18731
/5730528L13Rik/	5.38358	5.18995	4.78281	5.74373	5.57503
/5730559C18Rik/	3.94923	3.92835	3.91389	4.02208	4.0276
/5730577I03Rik/	4.9124	4.73495	5.08787	4.8033	5.03005
/5730590G19Rik/	4.07778	3.82403	3.80484	3.65018	3.93547
/5830403L16Rik/	4.95704	5.15884	4.58969	5.9333	5.90566
/5830404H04Rik/	4.90633	4.91817	4.99036	5.14133	4.81233
/5830405N20Rik/	3.87821	3.74778	3.74621	3.64054	3.68679
/5830415L20Rik/	8.99659	8.88274	8.9355	8.99656	8.31755
/5830418K08Rik/	7.50326	7.48067	7.67255	7.57047	7.28373
/5830427D03Rik/	6.233	5.71948	5.8898	6.65803	6.21756
/5830433M19Rik/	5.97082	5.89644	5.99185	5.77717	5.53955
/5830443L24Rik/	4.7938	4.7136	4.76837	4.34993	4.72448
/5830457O10Rik/	7.04138	6.79069	7.10144	7.33788	7.037
/5930416I19Rik/	5.37583	5.06425	5.4249	6.42446	6.13474
/5930434B04Rik/	5.29564	5.40293	5.18403	5.44373	5.43599
/6030405A18Rik/	4.08369	4.09311	3.95596	6.18797	5.90588
/6030408C04Rik/	6.75862	6.68707	6.95399	7.27302	6.87778
/6030419C18Rik/	6.22599	5.91588	6.41592	8.46043	8.11887
/6030422M02Rik/	4.87908	4.70575	4.93127	5.44923	5.19456
/6030446N20Rik/	5.88672	6.02779	5.93939	5.86508	5.59389
/6030458C11Rik/	6.52403	6.39039	6.60455	6.5693	6.12893
/6030498E09Rik/	4.40926	4.2422	4.24365	4.24339	4.6974
/6230409E13Rik/	6.62981	6.39881	6.6795	7.23614	7.29624
/6230416J20Rik/	7.12164	7.13308	7.23975	6.78913	6.19995
/6230427J02Rik/	3.57203	3.68673	3.38817	4.15246	4.24876
/6330403K07Rik/	8.66196	8.56173	8.84451	10.8658	10.853
/6330406I15Rik/	5.07942	4.91296	4.92042	5.71691	5.28715
/6330407J23Rik/	6.85178	6.66414	6.74371	7.84846	7.83434
/6330409N04Rik/	8.22212	8.02039	8.26574	9.14064	8.84974
/6330416G13Rik/	4.72013	4.64835	4.60247	4.93054	4.94647
/6330416L07Rik/	8.02289	7.72127	7.95737	7.85881	7.66698
/6330439K17Rik/	6.3045	6.35127	6.27568	8.21088	7.78133
/6330442E10Rik/	5.7966	5.66223	5.85194	4.93009	4.69982
/6330503K22Rik/	8.11479	8.01732	8.22762	8.94264	8.72411
/6330512M04Rik/	4.33558	4.40018	4.28437	4.49536	4.38406
/6330514A18Rik/	5.44291	5.41236	5.47135	4.22233	4.32708
/6330527O06Rik/	7.25012	7.15287	7.32584	9.6982	9.50409
/6330549D23Rik/	5.4724	5.38064	5.62728	5.2895	5.07718
/6330577E15Rik/	9.00793	8.94868	8.89299	9.79689	9.81225
/6330578E17Rik/	10.6557	10.5467	10.6141	11.0238	10.9209
/6332401O19Rik/	4.03093	3.84892	3.85184	5.0956	5.04375
/6430527G18Rik/	4.01365	4.03581	4.09705	4.24631	4.12076
/6430537H07Rik/	4.64903	4.74347	4.7134	5.05011	4.94819
/6430548M08Rik/	8.25138	8.18506	8.10319	8.41035	8.24455
/6430573F11Rik/	5.91771	5.88921	6.08589	6.49603	6.29605
/6430598A04Rik/	5.04647	4.92703	4.88124	5.31213	5.20714
/6430706D22Rik/	6.82635	6.55906	6.93304	7.6831	7.21342
/6530401D17Rik/	7.71319	7.53593	7.81534	7.64726	7.7428
/6530401N04Rik/	7.52234	7.42492	7.65105	7.66509	7.14273
/6530418L21Rik/	4.61289	4.85903	4.49015	5.87333	5.41788
/6620401K05Rik/	6.59648	6.57017	6.66739	6.4068	6.24284
/667277/	3.76791	3.92854	3.92874	4.0668	4.16443
/6720456B07Rik/	8.65613	8.44063	8.72319	10.0533	10.108
/6720456H20Rik/	8.18733	8.10196	8.15552	7.11438	6.76018
/6720460F02Rik/	4.50262	4.58091	4.34724	3.99459	4.16397
/6720463M24Rik/	5.28069	5.26427	5.56553	5.15862	5.05707
/6820408C15Rik/	4.59548	4.53076	4.47523	4.58169	4.56713
/8030411F24Rik/	3.52038	3.49054	3.60374	3.55396	3.66011
/8030451F13Rik/	4.02094	4.04119	4.03674	5.12448	5.15527
/8030462N17Rik/	8.78635	8.67884	8.76912	7.8803	7.31212
/8430406I07Rik/	5.98072	5.54377	5.73625	5.41592	5.46909
/8430408G22Rik/	3.67736	3.64958	3.75538	3.95277	4.18554
/8430410A17Rik/	6.04248	6.0032	6.24327	6.59277	6.06716
/8430410K20Rik/	8.81758	8.47472	8.50183	8.76178	8.65825
/8430419L09Rik/	7.34797	7.01394	7.22473	8.88969	8.70335
/8430427H17Rik/	6.09849	6.08299	6.11169	6.55149	6.24956
/8430431K14Rik/	7.37264	7.2609	7.83229	6.12441	5.2707
/9030224M15Rik/	4.01441	3.98958	3.9855	4.41744	4.32134
/9030409G11Rik/	4.21814	4.14488	4.10336	4.51327	4.64941
/9030425E11Rik/	5.20035	4.82315	5.09755	6.10505	5.51773
/9030607L17Rik/	4.47683	4.05181	4.29973	4.70226	4.82287
/9030612E09Rik/	5.29325	5.21717	5.22622	5.72319	5.54423
/9030612M13Rik/	9.98085	10.0185	9.98722	9.83174	9.62604
/9030617O03Rik/	4.55386	4.43368	4.44397	4.76952	4.73078
/9030619P08Rik/	3.9724	4.01518	3.89931	3.99771	4.96081
/9030624J02Rik/	7.44786	7.35323	7.4313	7.89156	7.69438
/9030625A04Rik/	4.63597	4.72531	4.74615	4.90707	4.64794
/9130008F23Rik/	3.55672	3.49541	3.72783	3.28285	3.6232
/9130011E15Rik/	6.7023	6.91063	7.11614	6.73391	6.51393
/9130011J15Rik/	10.3845	10.4024	10.5105	10.181	10.2229
/9130014G24Rik/	4.44828	4.34617	4.37724	4.29226	4.57405
/9130017N09Rik/	3.70101	3.78243	3.60878	3.5248	3.76959
/9130019O22Rik/	4.26412	4.26016	4.2782	4.12113	4.19206
/9130023H24Rik/	5.30509	5.27087	5.21273	4.8272	4.09212
/9130213B05Rik/	4.7245	4.56971	4.57991	5.85926	5.82939
/9130221D24Rik/	3.9425	3.90097	3.69188	3.75229	4.02004
/9130227C08Rik/	4.30926	4.11644	4.2585	4.05841	3.96905
/9130401M01Rik/	7.41715	6.98279	7.18697	7.91885	7.79985
/9130404D08Rik/	6.55197	6.64673	6.69375	6.52872	6.43029
/9230104L09Rik/	3.34799	3.78041	3.35889	3.57997	3.8449
/9230105E10Rik/	4.85065	4.58101	4.75987	4.57585	4.37166
/9230110C19Rik/	4.54647	4.16659	4.23344	5.20018	4.97333
/9230116N13Rik/	6.12007	6.21579	6.23103	5.67752	5.83355
/9330176C04Rik/	5.26354	5.15095	5.1391	5.25133	5.14197
/9330182L06Rik/	5.5208	5.51357	5.60407	6.77937	6.18888
/9430007A20Rik/	3.54952	3.40985	3.45521	3.47287	3.55653
/9430015G10Rik/	5.3703	5.27094	5.31347	5.2803	5.35541
/9430016H08Rik/	6.45997	6.35545	6.46015	7.22009	6.92467
/9430023L20Rik/	6.11367	5.99939	6.30381	7.20327	6.61365
/9430031J16Rik/	7.2676	7.12457	7.55154	7.80712	7.46121
/9530002B09Rik/	3.9603	3.93177	3.99437	3.80778	4.10543
/9530003J23Rik/	3.97821	3.99953	3.95514	3.84761	3.98775
/9530008L14Rik/	3.74574	3.94201	3.99883	3.83886	4.14385
/9530058B02Rik/	4.46305	4.37734	4.2841	4.39398	4.49533
/9530066K23Rik/	4.70895	4.75686	4.53101	4.64044	4.77456
/9530068E07Rik/	6.9305	7.02098	7.0815	7.2142	7.12773
/9530077C05Rik/	5.92414	5.58028	5.77949	6.0341	5.49018
/9530091C08Rik/	7.40363	8.64324	8.67695	6.44883	6.06083
/9630033F20Rik/	4.74874	4.69334	4.82394	4.58468	4.52865
/9630041N07Rik/	5.45722	5.34706	5.57113	4.62537	4.86618
/9630058J23Rik/	6.30325	6.33657	6.48075	5.80321	5.65938
/9830107B12Rik/	4.01715	3.97406	4.06556	3.7715	4.11781
/9830134C10Rik/	4.67914	4.61696	4.4974	4.4365	4.88501
/9930012K11Rik/	4.03123	4.02702	4.10567	4.09057	4.36955
/9930013L23Rik/	4.31745	4.24623	4.44379	5.13249	5.05081
/9930021J03Rik/	8.37675	8.16005	8.48986	9.05056	8.5866
/9930023K05Rik/	4.08879	4.2027	4.36842	4.04626	4.22785
/9930032O22Rik/	3.95489	4.07424	4.17784	4.03476	4.11617
/9930104L06Rik/	4.90874	5.09828	5.27624	5.13268	5.45348
/A030004J04Rik/	3.97757	3.78678	3.88837	3.96918	4.25983
/A130010J15Rik/	6.18482	5.97161	6.37479	5.10391	4.67417
/A130022J15Rik/	6.25113	6.1509	6.56838	7.25454	6.8249
/A130042E20Rik/	4.46798	4.14915	4.25597	4.29631	4.39592
/A1cf/	3.64395	3.41931	3.58709	3.51992	3.65855
/A230050P20Rik/	5.84911	5.86369	5.87464	6.69716	6.29496
/A230051G13Rik/	3.7855	3.83089	3.73459	4.00317	4.16232
/A2bp1/	7.85531	8.18653	8.23373	10.7495	10.5652
/A2m/	6.13871	5.53942	6.16815	4.83731	4.75912
/A330021E22Rik/	7.28913	7.34459	7.3832	7.25489	6.94662
/A330049M08Rik/	4.21086	4.1804	4.06806	3.94041	4.06252
/A3galt2/	5.68399	5.56339	5.5138	4.73423	4.74824
/A430005L14Rik/	5.88647	5.58803	5.74606	5.68546	5.68828
/A430033K04Rik/	7.79752	7.56431	7.83469	7.13477	7.22523
/A430083B19Rik/	3.80754	3.94842	3.87868	4.26174	4.40756
/A430105I19Rik/	4.89808	4.65902	4.68729	4.62332	4.69993
/A4galt/	3.66012	3.59807	3.67809	3.54653	3.52485
/A530016L24Rik/	4.56031	4.3803	4.33976	4.50037	4.83303
/A530023O14Rik/	3.97097	4.18095	3.88421	3.93411	4.07678
/A530054K11Rik/	8.46511	8.11161	8.10216	8.25199	7.7526
/A530064D06Rik/	4.15116	4.13612	4.00171	4.09797	4.22447
/A530082C11Rik/	6.61314	6.68728	6.76395	7.18732	6.93686
/A530088H08Rik/	5.2	5.11412	4.90142	4.52096	4.88877
/A530099J19Rik/	3.98456	3.84609	3.70184	3.74807	4.02456
/A630005I04Rik/	6.4368	6.74594	6.73548	4.8575	5.4199
/A630007B06Rik/	10.0578	9.93763	9.97016	9.60989	9.45869
/A630018P17Rik/	5.0287	5.11325	5.00821	4.10483	4.42562
/A630033E08Rik/	6.44897	6.25958	6.43316	6.98702	6.57627
/A630033H20Rik/	3.54109	3.61921	3.47224	3.5592	3.71715
/A630047E20Rik/	8.1825	8.16794	8.20665	8.15187	7.72256
/A730011L01Rik/	4.53163	4.63056	4.61835	4.71981	4.61433
/A730017C20Rik/	8.49151	8.15466	8.56596	7.96545	7.7541
/A730037C10Rik/	5.15209	5.14826	5.12493	3.84906	4.00371
/A730069N07Rik/	4.61231	4.64139	4.60498	5.75706	6.03084
/A830006F12Rik/	7.94629	7.84604	7.8297	7.71001	7.33028
/A830007P12Rik/	4.49434	4.4495	4.55991	4.54874	4.36089
/A830018L16Rik/	4.58143	4.44435	4.58163	7.81521	7.42346
/A830093I24Rik/	5.28711	5.2869	5.51512	6.04896	5.49427
/A930001N09Rik/	9.52336	9.55343	9.61052	9.43631	9.22775
/A930005I04Rik/	4.92657	4.76094	4.61949	4.43423	4.67405
/A930018P22Rik/	4.3038	4.20108	4.13343	3.93334	3.93533
/A930038C07Rik/	8.27107	8.14749	8.29042	5.34754	4.97875
/A930041I02Rik/	8.69611	8.70161	8.94858	9.36435	9.07046
/AA408296/	6.48509	6.56148	6.43109	6.90505	6.84216
/AA415398/	5.79467	5.39134	5.50928	5.69951	5.23087
/AA467197/	3.79981	4.11696	4.12449	3.6865	3.71394
/AA881470/	4.5082	4.52795	4.33982	4.39281	4.54827
/AA960436/	5.35357	5.10251	5.33601	4.94692	4.52828
/AA986860/	4.24353	4.05306	4.07833	4.02977	3.94346
/AB041550/	3.36671	3.44154	3.4045	3.55177	3.45684
/AB124611/	5.06961	4.63505	4.80632	4.32382	4.56252
/AF067063/	3.76868	3.58766	3.35767	3.73084	3.56351
/AF251705/	4.30082	4.23435	4.1169	4.31234	4.59604
/AF366264/	3.59266	3.44015	3.57708	3.3208	3.44315
/AF529169/	4.10699	4.1514	4.14566	4.97327	4.60423
/AI118078/	4.75803	5.03232	4.93087	4.38264	4.35722
/AI132487/	5.09931	4.96997	4.88984	4.96407	4.77797
/AI182371/	4.27978	4.11413	4.15825	4.11717	4.16638
/AI314180/	9.09892	9.14838	9.16638	9.27087	9.07717
/AI314976/	9.4934	9.12501	9.50474	8.33759	8.05254
/AI316807/	7.67376	7.62235	7.8302	8.22385	8.04934
/AI317395/	4.0178	3.80373	3.93968	4.26858	4.11961
/AI413582/	7.15541	6.96957	7.16877	8.20694	8.16936
/AI413782/	6.63733	6.69417	6.80211	7.10747	7.03636
/AI428936/	4.57947	4.65045	4.70338	4.4667	4.56142
/AI449175/	7.35332	7.42612	7.72615	7.551	7.3909
/AI451617/	4.28162	4.17125	4.40256	4.74773	5.06242
/AI467606/	4.13434	4.09983	4.11076	4.16872	4.3919
/AI480653/	4.01891	3.96016	3.89033	3.86016	3.87438
/AI593442/	7.4828	7.3972	7.51743	9.5333	9.32658
/AI595406/	5.55476	5.50385	5.44549	5.93296	6.17659
/AI597468/	7.0737	7.07176	7.01246	7.38398	7.35945
/AI597479/	6.97088	6.83141	6.98649	6.77261	6.74689
/AI646023/	5.0776	5.0149	5.32385	5.30169	5.16143
/AI661453/	4.11406	4.13034	4.17564	3.94764	4.38037
/AI662250/	4.43008	3.79783	4.29999	3.99785	3.78043
/AI747699/	7.91484	8.03617	7.85821	7.11286	6.44104
/AI836003/	4.47249	4.52117	4.55074	5.11117	4.8995
/AI837181/	4.78186	4.6114	4.78071	5.63879	5.16423
/AI842396/	5.19383	4.95435	4.9792	5.18842	4.89113
/AI847670/	6.68997	6.52168	6.79478	7.5641	7.16313
/AI894139/	5.40253	5.33084	5.48124	5.41542	5.32328
/AI987944/	6.06488	6.1721	6.22124	6.19727	5.83972
/AU018091/	3.68965	3.60527	3.56677	3.51534	3.78504
/AU018778/	3.77282	3.74325	3.74137	3.83048	3.93253
/AU019823/	8.50887	8.18824	8.15806	8.41005	8.19542
/AU021034/	3.53077	3.56572	3.42809	3.51729	3.51079
/AU022252/	5.687	5.85377	5.57709	5.75534	5.74452
/AU022870/	7.59715	7.61266	7.65303	7.92671	7.48427
/AU040320/	6.1668	6.30219	6.26956	6.37013	6.03294
/AU040829/	6.51955	6.54355	6.54893	7.66415	7.30274
/AU042651/	4.07886	4.08369	4.10133	3.83778	4.22709
/AV249152/	6.6428	6.61104	6.73378	6.74713	6.51484
/AW146020/	6.67629	6.41733	6.67576	6.18375	5.85049
/AW146242/	9.5344	9.48839	9.45242	8.61009	8.34935
/AW146299/	3.7489	3.60907	3.62346	3.62173	3.67601
/AW209491/	6.62381	6.68415	7.06999	7.03787	7.06025
/AW549877/	10.2399	10.1149	10.1816	9.35472	8.81413
/AW551984/	4.32385	4.32304	4.16345	4.56485	4.60139
/AW555464/	5.91944	5.74132	5.98754	7.66832	7.30995
/AY026312/	4.91406	5.1673	4.85212	5.04393	5.09693
/AY074887/	3.87227	3.71775	3.79816	3.76077	3.21709
/AY358078/	3.99307	3.87583	3.83971	4.03717	4.29534
/AY761184/	5.27381	5.19942	4.87659	4.7118	5.35538
/Aaas/	6.32766	6.27424	6.41417	6.1137	6.019
/Aacs/	4.60768	4.48849	4.67746	4.84821	4.73838
/Aadac/	4.43286	4.23312	4.27925	4.23848	4.41074
/Aadacl1/	6.53919	6.7766	6.6708	8.9747	8.67983
/Aadat/	3.86263	3.77318	3.69192	3.89855	4.04288
/Aak1/	7.63805	7.54594	7.50224	6.40456	6.90634
/Aamp/	6.79011	6.54667	6.8334	7.37935	7.43138
/Aanat/	4.67958	4.56119	4.30559	4.17119	4.42144
/Aard/	4.64848	4.62733	4.5191	4.74222	4.85051
/Aars/	7.18273	6.96093	7.16459	7.50446	7.25452
/Aars2/	4.42501	4.41155	4.35569	4.42871	4.54641
/Aarsd1/	7.02096	6.72889	7.08966	7.69729	7.19056
/Aasdh/	6.70176	6.6472	6.77617	6.30962	5.97145
/Aasdhppt/	8.35573	8.3898	8.32013	8.37741	7.87475
/Aass/	4.8799	4.58315	4.89222	4.96296	4.95977
/Aatf/	7.55531	7.32126	7.49511	7.61275	7.44764
/Aatk/	4.82113	4.88349	4.72551	5.33518	5.40295
/Abat/	7.90349	7.76183	8.14272	9.30878	9.12878
/Abca1/	5.92961	6.00076	6.275	6.52906	6.27767
/Abca13/	4.46451	4.47692	4.46994	3.99276	4.21108
/Abca14/	3.78052	3.72351	3.62215	3.68119	3.86302
/Abca15/	3.78205	3.69786	3.73132	3.65728	3.89593
/Abca16/	3.64841	3.64348	3.66216	3.69211	3.81244
/Abca2/	4.9966	5.03193	5.10134	6.24361	5.96104
/Abca3/	5.29157	5.17709	5.43427	6.01618	5.78828
/Abca4/	10.7041	10.7129	10.7417	4.56571	4.67866
/Abca5/	8.40478	8.32357	8.33122	8.28084	8.06955
/Abca6/	5.53349	5.3978	5.46875	4.21022	4.20038
/Abca7/	4.70714	4.69104	4.71523	4.51475	4.46948
/Abca8a/	9.24907	9.21988	9.22455	5.14869	4.87627
/Abca8b/	7.0006	7.12481	7.24704	6.69902	6.24646
/Abca9/	4.89132	4.75777	4.87346	5.90372	5.7852
/Abcb10/	4.42011	4.4523	4.62316	4.21276	4.23706
/Abcb11/	3.92001	3.99049	3.89885	3.78547	3.90561
/Abcb1a/	6.04589	5.81636	6.01726	7.59216	7.44969
/Abcb1b/	4.73569	4.52282	4.58276	5.71146	5.4149
/Abcb4/	4.36336	4.3067	4.42168	4.40886	4.57421
/Abcb6/	5.76499	5.62446	5.71247	5.71002	5.6492
/Abcb8/	4.91485	5.00382	5.046	4.98284	5.02702
/Abcb9/	3.87934	3.90537	3.76572	4.05779	4.17736
/Abcc1/	6.04157	6.20725	6.30106	5.58284	5.33102
/Abcc10/	4.65204	4.59883	4.66786	4.61728	4.65149
/Abcc12/	3.82487	3.74132	3.74095	3.86284	3.88943
/Abcc2/	4.09777	4.05233	3.93153	3.85303	4.02259
/Abcc3/	3.80012	3.77526	3.6049	3.89086	4.00821
/Abcc5/	7.21748	7.26832	7.36036	8.05113	7.83736
/Abcc6/	4.24466	4.23062	4.16512	4.1742	4.38899
/Abcc9/	4.65403	4.51169	4.70428	5.19718	5.00997
/Abcd1/	4.24148	4.11846	4.03198	4.30951	4.03724
/Abcd2/	7.9955	8.13906	8.23933	8.96437	8.54501
/Abcd3/	8.80368	8.87183	8.85027	9.10487	8.77657
/Abcd4/	5.18437	5.187	5.06885	5.31171	5.15057
/Abce1/	8.70532	8.5723	8.70234	9.27713	9.13079
/Abcf1/	7.53926	7.40456	7.56258	7.55584	7.49313
/Abcf2/	7.05039	7.00745	7.26664	7.85535	7.68008
/Abcf3/	7.23706	7.26507	7.29122	7.49823	7.2215
/Abcg1/	6.385	6.45117	6.60947	6.19103	6.10677
/Abcg2/	6.22633	6.14459	6.72309	7.58593	7.11675
/Abcg3/	3.91231	3.85388	3.79352	3.85975	3.98926
/Abcg4/	7.16202	7.03876	7.47592	6.48792	6.40405
/Abcg5/	3.82978	3.71476	3.6363	3.47635	3.62761
/Abcg8/	3.82758	3.88662	3.76755	3.87405	4.16809
/Abhd1/	4.14306	3.7416	3.93028	4.50213	4.41391
/Abhd10/	8.55011	8.39358	8.40763	7.90894	7.47182
/Abhd11/	5.25324	5.05909	5.20935	6.02296	5.65389
/Abhd12/	7.9424	7.88119	8.32591	10.0149	9.87687
/Abhd13/	7.12139	7.02427	7.78984	8.12936	7.85729
/Abhd14a/	7.18993	7.04017	7.05319	5.65223	5.60562
/Abhd14b/	6.27965	6.52268	6.40838	5.37697	5.13808
/Abhd2/	6.85039	6.39241	6.72758	8.607	8.41075
/Abhd3/	7.71731	7.53377	7.91562	9.00692	8.54087
/Abhd4/	6.04828	5.97605	5.9634	5.9122	5.74909
/Abhd5/	7.57783	7.45769	7.75915	8.12048	7.79965
/Abhd6/	7.34428	7.30821	7.41612	8.85494	8.58946
/Abhd7/	5.38077	5.14634	5.22805	8.45879	8.33054
/Abhd8/	5.098	4.99502	5.15874	5.34445	5.1254
/Abi1/	9.13746	9.01904	9.17373	10.0399	10.094
/Abi2/	9.10354	9.17256	9.13376	9.80845	9.50184
/Abi3/	4.30638	4.30504	4.14069	4.50832	4.50633
/Abi3bp/	6.22242	6.09679	6.29835	6.16674	5.81245
/Abl1/	5.90972	5.63026	5.85361	6.20973	5.81058
/Ablim1/	7.87921	7.98565	8.00676	6.68607	6.48127
/Ablim2/	5.20513	5.39992	5.34839	6.78122	6.60477
/Ablim3/	4.94188	5.04547	4.84564	6.21851	5.91479
/Abo/	4.05037	4.08463	4.101	4.07081	4.09772
/Abp1/	4.48174	4.36748	4.4192	4.40594	4.62376
/Abpa/	5.19806	5.1109	5.06785	5.12445	5.21455
/Abpb/	4.40607	4.50178	4.48217	4.46083	4.54775
/Abpe/	4.22322	4.12912	4.28558	4.18784	4.26622
/Abpg/	4.7989	4.9984	4.8421	4.5105	5.46265
/Abpz/	4.23171	4.24092	4.07637	4.0349	4.336
/Abr/	7.07935	7.21125	7.36356	9.34661	9.14461
/Abra/	4.19436	3.92285	3.85562	4.80256	4.27293
/Abt1/	5.88793	5.40784	5.57643	6.22524	6.00509
/Abtb1/	5.35263	5.30377	5.497	5.46739	5.40447
/Abtb2/	4.22405	4.37015	4.28699	4.41807	4.47479
/Acaa1a/	5.84877	5.78227	5.97892	5.60591	5.60621
/Acaa1b/	5.13407	5.13369	5.32977	5.55966	5.27891
/Acaa2/	6.17009	5.92034	6.28582	6.69608	6.51071
/Acaca/	8.38125	8.52684	8.59018	8.20261	7.87298
/Acacb/	3.87453	3.84171	3.79296	3.88859	4.02609
/Acad10/	4.67599	4.70226	4.60509	4.39852	4.62558
/Acad11/	5.11665	5.08406	5.18349	5.1659	4.80831
/Acad8/	8.02901	7.96805	8.08421	7.25194	6.73643
/Acad9/	6.82202	6.73777	6.95025	7.08922	6.89827
/Acadl/	6.41421	6.3277	6.72964	7.74977	7.44386
/Acadm/	9.57518	9.41322	9.42618	8.50545	8.24447
/Acads/	4.22535	4.16839	4.20074	4.35946	4.49856
/Acadsb/	8.25156	8.12487	8.37296	8.54972	8.17507
/Acadvl/	7.66947	7.65272	7.70951	7.1304	6.96245
/Acan/	4.1528	4.15486	4.04462	4.33896	4.29588
/Acap3/	4.83483	4.92115	4.90433	6.04585	5.86429
/Acat1/	8.31124	8.19328	8.44091	8.59535	8.23455
/Acat2/	5.46174	5.43374	5.44833	5.89244	5.90271
/Acat3/	7.49538	7.37963	7.42944	7.90523	7.82801
/Acbd3/	8.5271	8.4504	8.54867	8.35467	8.05982
/Acbd4/	4.81393	4.84952	4.88313	4.91392	4.65372
/Acbd5/	9.75568	9.75307	9.82454	10.113	9.88777
/Acbd6/	8.03403	7.83291	8.04634	8.55789	8.45127
/Accn1/	6.17561	6.04425	6.16058	7.56546	7.49732
/Accn2/	4.72149	4.75546	4.72542	5.95624	5.75621
/Accn3/	6.0245	6.1146	6.53482	4.45953	4.44427
/Accn4/	4.66183	4.75581	4.55552	4.52028	4.5544
/Accn5/	3.87837	3.78877	3.96155	3.8565	4.21671
/Accs/	4.27683	4.33222	4.38696	4.29191	4.33057
/Acd/	6.24412	5.9301	6.25403	6.75785	6.25276
/Ace/	4.31812	4.28547	4.23397	4.89635	4.98052
/Ace2/	4.35423	4.41355	4.33648	4.86561	4.93138
/Acer1/	3.85079	3.65752	3.7123	3.70959	3.75113
/Acer2/	6.81947	6.31281	6.70761	5.68147	5.42268
/Acer3/	6.0178	5.9613	5.94224	6.13476	5.82969
/Ache/	4.51477	4.31465	4.40167	4.86254	4.23218
/Acin1/	8.40528	8.38585	8.42002	8.02907	7.99099
/Acly/	7.68923	7.73143	7.90395	7.61218	7.42653
/Acnat2/	4.56727	4.52843	4.48904	4.53905	4.73793
/Aco1/	7.2114	7.11693	7.29408	6.97875	6.58022
/Aco2/	8.06728	7.96333	8.17243	9.30652	8.93692
/Acot1/	4.17458	4.15613	4.11764	5.03816	4.64331
/Acot10/	6.03129	6.59645	6.19411	7.42677	7.43097
/Acot11/	4.73635	4.62235	4.57926	5.21904	5.07244
/Acot12/	4.25919	4.25848	4.1694	3.94839	4.20186
/Acot2/	4.89193	4.7372	4.90165	5.80914	5.65089
/Acot3/	4.4959	4.40562	4.25057	4.93146	4.88146
/Acot4/	3.16109	3.15655	3.27489	3.57918	3.43677
/Acot5/	4.0616	4.02914	4.11913	4.82714	4.82158
/Acot6/	3.5878	3.64963	3.58906	3.81032	3.22753
/Acot7/	8.06868	7.87019	8.11943	9.18863	9.12518
/Acot8/	6.36478	6.25625	6.36259	6.10175	5.98198
/Acot9/	6.66896	6.89112	6.78668	8.2512	8.05953
/Acox1/	7.64393	7.5589	7.59858	8.27443	8.05025
/Acox2/	3.79876	3.76709	3.76011	3.76101	3.82252
/Acox3/	6.01774	6.08029	6.21248	6.32301	6.08276
/Acoxl/	4.31968	4.24015	4.3373	3.9426	4.20529
/Acp1/	7.85162	7.80076	7.82135	8.54225	8.37089
/Acp2/	6.91765	6.63698	6.84302	7.60933	7.19542
/Acp5/	3.78125	3.73846	3.70974	3.96108	3.55334
/Acp6/	5.93128	5.63586	6.15197	5.92421	5.86852
/Acpl2/	5.53535	5.53817	5.74555	5.89299	5.68601
/Acpp/	3.98105	3.93327	3.86132	4.01959	4.05193
/Acr/	4.72037	4.93584	4.70719	5.05188	5.14696
/Acrbp/	5.46433	5.74663	5.41306	4.69919	4.70356
/Acrv1/	3.91822	3.97331	3.65138	3.67176	3.95161
/Acsbg1/	4.12934	4.15427	4.03927	5.92038	5.61708
/Acsf2/	5.00173	4.80147	5.04581	5.63656	5.46561
/Acsf3/	5.19217	5.02053	5.18664	5.38121	4.67245
/Acsl1/	8.56104	8.50287	8.6216	8.33562	7.95872
/Acsl3/	10.7832	10.7225	10.7675	10.7392	10.5406
/Acsl4/	7.22977	7.12897	7.39927	8.84297	8.63763
/Acsl5/	6.73901	6.21538	6.47372	9.18949	9.20748
/Acsl6/	8.46367	8.48433	8.65348	8.57777	8.29242
/Acsm1/	3.93146	3.81024	3.9108	3.85927	4.00095
/Acsm2/	3.90653	3.84564	3.81004	3.79788	4.10987
/Acsm3/	3.89122	3.83723	3.89135	4.07111	3.99923
/Acsm4/	3.80277	3.75475	3.66206	3.66533	3.80207
/Acsm5/	3.78615	3.76511	3.7563	3.7111	3.91026
/Acss1/	3.94475	3.77732	3.82872	5.29838	5.17934
/Acss2/	6.25323	6.28099	6.43096	6.8838	6.75416
/Acss3/	4.98952	4.98599	5.20727	4.76093	4.98091
/Acta1/	4.39092	4.2458	4.34738	5.67893	5.27043
/Acta2/	8.23343	8.15703	8.79262	5.58478	5.5572
/Actb/	10.886	10.981	10.8591	11.5701	11.4162
/Actbl2/	4.5735	4.5053	4.44925	4.39518	4.43026
/Actc1/	6.36408	6.42171	6.58648	3.96961	4.00317
/Actg1/	9.39946	9.18508	9.27165	9.81715	9.81382
/Actg2/	4.32877	4.29547	4.37993	4.21245	4.40633
/Actl6a/	8.21002	8.07896	8.39319	6.90887	6.64854
/Actl6b/	5.78487	5.74174	5.88788	7.72493	7.49508
/Actl7a/	3.38262	3.18867	3.03466	2.98679	3.10489
/Actl7b/	3.87121	3.65851	3.68915	3.53138	3.80793
/Actn1/	6.43531	6.07979	6.60271	7.75536	7.36007
/Actn2/	4.18572	4.17504	4.09708	5.71996	5.2637
/Actn3/	4.34354	4.24589	4.24277	4.18977	4.43402
/Actn4/	7.61679	7.68574	7.82071	7.99139	7.88656
/Actr10/	8.87202	8.75593	8.87449	9.26327	9.03363
/Actr1a/	8.15818	8.04854	8.1111	8.63389	8.34191
/Actr1b/	6.28593	6.03671	6.14311	7.71037	7.30335
/Actr2/	9.81789	9.61526	9.71728	10.7984	10.7504
/Actr3/	10.0934	9.83463	9.8283	10.52	10.4869
/Actr3b/	6.57384	6.66058	6.60386	9.12014	8.86546
/Actr5/	4.44231	4.36038	4.3873	4.44619	4.35774
/Actr6/	7.81165	7.80738	7.92678	8.26939	7.86861
/Actr8/	8.36328	8.19009	8.37357	8.8667	8.46832
/Actrt1/	3.41471	3.46864	3.56806	3.39635	3.51673
/Actrt2/	3.59755	3.67308	3.68195	3.5642	3.58204
/Acvr1/	6.11759	5.74245	6.23738	7.48844	7.27757
/Acvr1b/	5.76701	5.94355	5.77315	6.94082	6.40047
/Acvr2a/	9.48628	9.32968	9.50558	9.62092	9.29443
/Acvr2b/	4.52905	4.40205	4.43297	4.20864	4.23506
/Acvrl1/	4.50654	4.55812	4.47282	4.90658	4.88744
/Acy1/	4.94294	4.79583	4.99762	5.09273	4.90406
/Acy3/	4.46633	4.52378	4.56559	4.69353	4.66749
/Acyp1/	10.0235	9.5446	9.82609	10.1349	9.90241
/Acyp2/	7.01945	7.2101	7.01081	7.82911	7.67633
/Ada/	4.31469	4.46828	4.27124	4.91704	4.78548
/Adad1/	3.88749	3.76523	3.73148	3.72446	3.91451
/Adal/	8.83996	8.79948	8.73113	7.29043	7.14035
/Adam10/	8.35488	8.47465	8.46098	9.08274	9.02517
/Adam11/	4.48767	4.52671	4.58761	5.49261	5.38293
/Adam12/	4.07715	4.05946	3.99198	4.06445	4.18134
/Adam15/	5.13362	5.06077	5.18987	5.75728	5.68295
/Adam19/	4.74177	4.70047	4.73104	5.50346	5.43932
/Adam1a/	6.92334	6.69389	6.92217	6.10334	6.07612
/Adam1b/	4.12942	4.07965	3.97293	4.01043	4.02187
/Adam2/	3.70241	3.67026	3.66165	3.68032	3.72206
/Adam21/	5.48466	5.74123	5.41434	5.39778	5.63691
/Adam22/	8.47779	8.619	8.67952	10.1257	10.0104
/Adam23/	7.55107	7.74748	7.80967	9.8757	9.61138
/Adam24/	3.4381	3.53141	3.40013	3.4214	3.62377
/Adam25/	4.05153	3.91543	3.87631	3.84935	3.90803
/Adam26a/	4.55425	4.69916	4.46439	4.58143	4.78157
/Adam26b/	4.3742	4.36652	4.05838	4.2524	4.50721
/Adam28/	4.70485	4.64101	4.64381	4.45077	4.74843
/Adam29/	3.89549	3.94182	3.76085	3.95414	3.81002
/Adam3/	4.01708	3.93073	3.87113	4.0143	4.21903
/Adam30/	3.94597	3.87887	3.67175	3.88032	3.9759
/Adam32/	5.89063	6.04119	5.93136	4.93979	4.91966
/Adam33/	4.61752	4.51311	4.49536	4.85795	4.82163
/Adam34/	3.73594	3.72248	3.70849	3.73034	3.7048
/Adam38/	4.15013	3.69678	3.83085	4.00909	3.70932
/Adam4/	6.03703	6.14264	6.41489	5.84474	5.42597
/Adam6/	3.64951	3.71148	3.76277	3.46253	3.89255
/Adam7/	4.30485	4.05793	4.11791	4.13737	4.17141
/Adam8/	4.35581	4.37857	4.33644	4.26381	4.33035
/Adam9/	8.37826	8.23133	8.41576	7.62678	7.48639
/Adamdec1/	3.94137	3.79422	3.73967	3.89997	3.99476
/Adamts1/	7.56545	7.33599	7.68521	6.45481	6.22343
/Adamts10/	4.84526	5.05076	5.06062	4.91643	5.03566
/Adamts12/	4.69758	4.57158	4.45683	4.4747	4.70861
/Adamts13/	4.20909	4.17841	4.11815	4.13494	4.41067
/Adamts16/	4.51735	4.81124	4.69311	4.72558	4.49797
/Adamts18/	5.48276	5.99175	5.72868	4.35578	4.47962
/Adamts19/	4.57714	4.54915	4.49586	4.44215	4.58458
/Adamts2/	4.32464	4.29392	4.3067	4.68013	4.72691
/Adamts20/	3.99204	3.9033	3.95069	5.2884	5.14636
/Adamts4/	4.22716	4.21144	4.03161	4.28059	4.30098
/Adamts5/	7.26365	6.8421	7.31498	4.46748	4.28075
/Adamts7/	4.48581	4.43912	4.35203	4.4281	4.47027
/Adamts8/	4.2154	4.15405	4.14081	4.22635	4.4014
/Adamts9/	4.43915	4.77779	5.05591	4.73545	5.64512
/Adamtsl1/	4.14779	4.23393	4.25908	3.95719	3.93646
/Adamtsl2/	4.33266	4.35593	4.25313	4.182	4.25047
/Adamtsl4/	5.33058	5.20016	5.22767	5.2752	5.43012
/Adamtsl5/	5.062	5.16737	5.08347	4.75539	4.91206
/Adap1/	4.62026	4.54004	4.48259	8.30233	7.96651
/Adap2/	3.84086	3.79678	3.77611	4.44865	4.24952
/Adar/	6.61937	6.38871	6.4787	7.85328	7.62506
/Adarb1/	7.55834	7.60677	7.53167	8.15288	7.86261
/Adarb2/	5.19679	5.17769	5.33476	5.72146	5.39561
/Adat1/	4.88798	4.89966	4.88957	4.76614	4.53041
/Adat2/	6.21909	5.76355	5.88862	6.54638	6.27787
/Adat3/	4.22016	4.13548	4.12146	4.10868	4.20323
/Adc/	5.44706	5.52476	5.54488	5.68938	5.68815
/Adck1/	5.09181	5.02472	4.94817	5.6281	5.56649
/Adck2/	5.7777	5.49105	5.53716	5.7165	5.43494
/Adck4/	5.01521	5.01957	5.05636	5.09299	4.86054
/Adck5/	4.01176	3.90129	4.03148	4.18006	4.02441
/Adcy10/	3.73071	3.69303	3.67816	3.73771	3.77999
/Adcy2/	6.74081	6.80174	6.91698	8.56609	8.45433
/Adcy3/	4.31226	4.37406	4.29923	5.48247	5.18582
/Adcy4/	4.21459	4.13785	4.08967	4.46874	4.49209
/Adcy5/	5.10985	4.97121	5.10135	6.63058	6.22445
/Adcy6/	6.75327	7.03985	7.10941	5.98535	5.53082
/Adcy7/	5.03893	5.00486	4.88974	4.923	5.17252
/Adcy8/	5.50734	5.5441	5.85714	6.47692	6.26758
/Adcy9/	5.31028	5.46988	5.4504	7.39856	7.25795
/Adcyap1/	3.67989	3.55088	3.60836	4.31031	4.12629
/Adcyap1r1/	4.7168	4.71223	4.7604	7.40651	7.26555
/Add1/	9.62374	9.70385	9.7495	9.90595	9.83059
/Add2/	5.81441	5.89522	5.70067	7.95818	7.76195
/Add3/	8.8252	8.7797	8.90193	8.38375	8.12973
/Adfp/	5.17887	4.95863	5.21233	4.97528	5.06411
/Adh1/	4.85339	4.89348	5.5845	4.39348	4.22421
/Adh4/	4.13069	4.02247	3.94044	3.90014	4.02555
/Adh5/	9.08173	8.85883	8.94472	9.04497	8.8998
/Adh7/	3.62696	3.65111	3.65125	3.7475	3.75717
/Adhfe1/	5.98014	5.52277	5.96675	6.98284	6.78737
/Adi1/	6.31827	6.34931	6.36174	6.64698	6.54653
/Adipoq/	4.08558	3.96968	4.07412	4.10093	4.34147
/Adipor1/	9.54741	9.36516	9.49208	7.53795	7.33071
/Adipor2/	6.84791	6.68433	6.84702	7.12091	6.64903
/Adk/	6.51543	6.56031	6.62139	8.27122	7.77931
/Adm/	3.35778	3.35844	3.18172	3.49114	3.49601
/Adm2/	4.74553	4.78747	4.70319	4.84698	4.93557
/Adnp/	9.51237	9.33421	9.44582	9.19623	9.05927
/Adnp2/	9.09148	9.04304	9.24079	9.21691	8.53516
/Ado/	5.8364	5.64358	6.04819	6.55521	6.48749
/Adora1/	5.48057	5.28539	5.31888	7.15164	7.12366
/Adora2a/	3.63528	3.66758	3.43492	4.55038	4.64621
/Adora2b/	5.10028	4.77528	4.96899	5.51187	5.22094
/Adora3/	4.42622	4.09978	4.08356	4.2536	4.51002
/Adpgk/	5.27595	5.52081	5.21048	5.19811	5.09526
/Adprh/	6.33743	6.37107	6.19242	6.63423	6.48594
/Adprhl1/	3.78047	3.76447	3.59621	3.43431	3.58346
/Adprhl2/	4.74435	4.74302	4.65204	4.71618	4.68094
/Adra1a/	3.8125	3.81845	3.99982	4.93214	4.43124
/Adra1b/	6.31606	6.25403	6.24514	6.2053	6.5097
/Adra1d/	4.53345	4.48364	4.32254	4.89482	4.68412
/Adra2a/	5.07643	5.16089	5.10378	5.02889	5.0371
/Adra2b/	4.06792	4.12737	4.03632	4.13062	4.42555
/Adra2c/	3.908	3.84978	3.86492	4.38604	4.19589
/Adrb1/	4.51997	4.13581	3.80333	4.31571	4.20039
/Adrb2/	4.60616	4.49877	4.44329	4.7476	4.62385
/Adrb3/	3.00551	3.0205	2.95783	2.92465	2.94129
/Adrbk1/	4.94696	4.89561	4.90944	6.54293	6.25938
/Adrbk2/	5.20426	5.24693	5.37483	7.41686	6.99047
/Adrm1/	6.01008	5.92096	6.14677	6.59462	6.59453
/Adsl/	5.61611	5.56847	6.0043	5.8378	5.47819
/Adss/	8.81434	8.67866	8.90308	10.3329	10.093
/Adssl1/	4.96117	5.04319	5.15303	5.64812	5.52014
/Aebp1/	5.1767	4.94664	5.15745	5.33783	5.39504
/Aebp2/	7.42261	7.61373	7.75986	7.94184	7.62686
/Aen/	4.79785	4.72183	4.56801	5.04759	4.65157
/Aes/	6.48228	6.37912	6.51777	7.11465	7.10474
/Afap1/	5.0308	5.0874	5.09446	4.81526	4.87849
/Afap1l1/	3.88226	3.83605	3.7261	4.50147	4.35196
/Afap1l2/	4.29305	4.15129	4.16146	4.55825	4.68368
/Aff1/	7.95841	8.17351	8.17798	5.93141	5.7146
/Aff2/	5.65588	5.72728	5.8703	7.10996	6.94939
/Aff3/	4.79341	4.93846	5.04751	6.16188	5.90414
/Aff4/	9.58004	9.41723	9.59842	9.60724	9.48702
/Afg3l1/	6.23056	6.05994	6.35411	5.91691	5.89616
/Afg3l2/	7.20853	7.22461	7.31912	8.07153	7.70137
/Afm/	4.37333	4.31196	4.28262	4.31471	4.64684
/Afmid/	4.40133	4.58914	4.38983	4.23659	4.36653
/Afp/	3.5908	3.53284	3.53378	3.55089	3.73277
/Aftph/	9.10183	8.97612	9.10202	9.21323	9.04247
/Aga/	7.57677	7.47851	7.522	7.63813	7.14687
/Agap1/	7.70297	7.88583	7.90288	7.37546	7.09588
/Agap3/	5.30109	5.43838	5.3302	6.28961	6.0875
/Agbl2/	3.91686	4.14724	3.98018	4.21223	4.26196
/Agbl3/	7.1385	6.96582	7.16228	5.38074	5.03592
/Agbl5/	6.84926	6.76711	6.88168	6.22116	5.87208
/Ager/	4.5819	4.48957	4.58605	4.4602	4.50884
/Agfg1/	8.45569	8.47987	8.52749	8.77649	8.54373
/Agfg2/	4.88462	4.84304	4.87954	5.58728	5.41557
/Aggf1/	7.98203	7.82164	7.97665	7.90687	7.69634
/Agk/	7.06656	6.9823	6.97133	7.65402	7.39226
/Agpat1/	6.02328	6.04808	6.27614	7.03603	6.87472
/Agpat2/	4.10179	4.04541	4.01128	4.17211	4.27376
/Agpat3/	9.70281	9.66821	9.76496	7.63241	7.20153
/Agpat4/	4.93842	4.85654	4.8652	6.26298	6.21222
/Agpat5/	8.78821	8.59939	8.76442	8.25368	7.86075
/Agpat6/	7.63605	7.50861	7.70687	7.86837	7.70131
/Agpat9/	4.50345	4.31892	4.54404	4.95801	4.67897
/Agps/	8.4728	8.49375	8.43493	8.50653	8.26156
/Agr2/	4.76453	4.79102	5.1579	4.21662	4.26713
/Agr3/	3.38803	3.42882	3.42595	3.64188	3.62337
/Agrn/	5.28556	5.32834	5.1833	6.12755	5.88535
/Agrp/	4.66884	4.60033	4.66288	3.8611	3.61882
/Agt/	5.02552	5.02353	5.08364	5.40229	5.45405
/Agtpbp1/	10.7585	10.6637	10.7307	10.7273	10.581
/Agtr1a/	3.88923	3.89874	3.95146	4.09153	4.25224
/Agtr1b/	4.57734	4.70777	4.83753	4.76728	4.94165
/Agtr2/	4.09506	4.53754	4.78366	4.40855	4.47858
/Agtrap/	5.51055	5.41979	5.54013	4.68475	4.57434
/Agxt/	3.69179	3.57257	3.55987	3.55676	3.58174
/Agxt2l1/	6.02665	5.41488	6.14884	7.08735	6.40534
/Agxt2l2/	5.43563	5.48738	5.68759	5.02709	4.97477
/Ahctf1/	8.9651	8.84911	8.95819	8.81982	8.57062
/Ahcy/	5.0974	4.97558	5.35196	5.03617	4.82108
/Ahcyl1/	10.8428	10.8266	10.9188	11.0186	10.9055
/Ahcyl2/	8.28886	8.32861	8.44661	9.35394	9.21642
/Ahdc1/	5.0403	5.01787	5.02813	5.20129	5.19821
/Ahi1/	9.44877	9.5258	9.69389	9.8184	9.56619
/Ahnak/	4.53938	4.93263	5.03534	4.95755	5.24208
/Ahr/	7.09686	6.95046	7.22628	5.68147	5.31246
/Ahrr/	4.92687	4.94068	4.96083	4.08025	4.13458
/Ahsa1/	8.87383	8.69224	8.74628	9.80929	9.63589
/Ahsa2/	8.99772	8.69317	8.91758	9.29162	9.14619
/Ahsg/	4.11281	4.015	4.11957	4.09277	4.24176
/Aicda/	3.43056	3.397	3.4232	3.4361	3.50286
/Aif1/	5.11579	5.05747	5.07034	7.67866	7.51357
/Aif1l/	5.03511	4.91814	4.94075	4.99823	5.28061
/Aifm1/	8.23231	8.2978	8.41639	8.24298	7.93832
/Aifm2/	4.08005	4.24054	4.35521	4.1353	4.03852
/Aifm3/	4.32389	4.283	4.14852	5.73373	5.68432
/Aig1/	6.9946	6.70876	7.03673	7.55443	7.15474
/Aim1/	4.13347	4.14605	4.47371	4.06542	3.80412
/Aim2/	6.23021	6.30203	6.38701	7.31208	7.00205
/Aip/	8.06058	7.8777	8.23102	8.50239	8.30455
/Aipl1/	8.2106	8.06312	8.32922	4.03701	4.27435
/Aire/	4.26323	4.22982	4.28708	4.2438	4.32622
/Airn/	8.09883	9.03526	9.01663	5.96868	6.56674
/Ak1/	5.50588	5.12955	5.18946	6.69954	6.43792
/Ak2/	8.01944	8.02764	8.04926	7.9679	7.63384
/Ak3/	8.13346	7.9988	8.08412	8.56176	8.23107
/Ak3l1/	6.90032	6.89888	6.6648	8.24545	8.0453
/Ak5/	4.78157	4.53764	4.89985	9.02894	9.09917
/Akap1/	6.06075	6.16088	5.9699	5.67122	5.28121
/Akap10/	7.66617	7.67016	7.74195	7.42306	6.92034
/Akap12/	6.56432	6.5734	6.38431	6.75687	6.62014
/Akap2/	5.10131	5.15282	5.24347	7.7607	7.18413
/Akap3/	3.92517	3.66164	3.82069	3.82573	3.95199
/Akap4/	3.84373	3.96444	3.9118	3.91208	4.01927
/Akap6/	7.46375	7.67958	7.87705	9.15418	8.98086
/Akap7/	9.48451	9.359	9.51887	9.63526	9.39265
/Akap8/	9.79559	9.90232	9.90461	9.26251	9.12739
/Akap8l/	7.42071	7.63743	7.69998	7.79874	7.65515
/Akap9/	9.33077	9.1335	9.30676	9.16714	8.888
/Akirin1/	6.91789	7.12536	7.21139	7.40341	7.28344
/Akirin2/	9.41326	9.42656	9.45104	9.4368	9.45045
/Akna/	4.94794	5.03217	5.04893	4.3385	4.51875
/Akp3/	4.00792	3.91843	3.94962	3.8789	3.90723
/Akp5/	4.25572	4.26831	4.31083	4.25718	4.3194
/Akr1a4/	10.0913	9.93679	10.0663	10.648	10.5216
/Akr1b7/	3.83601	4.02852	4.0876	4.25466	4.00837
/Akr1b8/	4.09712	4.27318	4.05864	4.11331	4.30293
/Akr1c12/	4.3445	4.24124	4.25915	4.16731	4.29959
/Akr1c13/	4.14029	3.95163	4.15709	3.83914	4.04368
/Akr1c14/	3.90706	3.78654	3.66108	3.99252	3.82061
/Akr1c18/	3.58297	3.58513	3.6441	4.65156	4.50087
/Akr1c19/	3.57304	3.57473	3.52365	3.6662	3.61869
/Akr1c20/	4.01814	4.0149	3.91839	3.99269	4.17473
/Akr1c21/	4.52195	4.47413	4.35378	3.75639	3.88407
/Akr1c6/	3.5959	3.50376	3.56287	3.57126	3.66819
/Akr1d1/	4.00697	4.00904	3.98481	4.13319	4.14581
/Akr1e1/	10.392	10.2841	10.3228	9.77324	9.24717
/Akr7a5/	3.97751	3.91496	4.15236	4.30859	4.07622
/Akt1/	5.75313	5.37071	5.51516	6.42891	6.00506
/Akt1s1/	4.43622	4.30072	4.54229	4.94574	4.82012
/Akt2/	6.89414	6.87654	6.98879	8.20343	8.09038
/Akt3/	10.8388	10.679	10.703	11.1378	10.9969
/Aktip/	9.39227	9.31508	9.37379	9.76385	9.65769
/Alad/	5.77555	5.60767	5.83042	5.90366	6.01912
/Alas1/	6.10734	5.83278	5.91073	6.92718	6.40739
/Alas2/	6.68435	6.90902	6.92868	6.32113	5.86464
/Alb/	4.64692	4.65349	4.55782	4.51502	4.55605
/Aldh16a1/	5.06831	4.93728	4.92366	4.86152	4.98142
/Aldh18a1/	5.39195	5.44069	5.1942	5.62009	5.64465
/Aldh1a1/	8.67189	8.59593	8.59479	8.88209	8.4633
/Aldh1a2/	4.21467	3.99086	3.99006	5.39222	5.35026
/Aldh1a3/	4.13981	4.10346	4.25937	4.22805	4.36488
/Aldh1a7/	6.90272	6.73467	6.84212	5.73841	5.57298
/Aldh1b1/	4.67271	4.71439	4.65233	4.98449	4.84816
/Aldh1l1/	4.73954	4.6992	4.81086	6.19456	6.17128
/Aldh1l2/	4.76597	4.68297	4.72344	4.53491	4.48492
/Aldh2/	6.68038	6.47539	6.76282	7.14082	6.95985
/Aldh3a1/	4.36704	4.5023	4.90599	4.06088	4.16635
/Aldh3a2/	7.34557	7.25016	7.55705	7.88724	7.60903
/Aldh3b1/	4.29371	4.02605	4.14271	4.26393	4.11648
/Aldh4a1/	4.02803	3.98558	3.9351	4.07473	4.12715
/Aldh5a1/	6.01204	6.16766	5.99437	7.44476	7.08011
/Aldh6a1/	7.49192	7.43395	7.6118	8.09674	7.68482
/Aldh7a1/	7.18512	7.19406	7.29885	7.58429	7.4422
/Aldh9a1/	6.97763	6.95849	7.04526	6.93995	6.56656
/Aldoa/	11.0495	11.0232	11.1481	11.1023	11.0925
/Aldob/	4.75091	4.80628	4.92683	5.53463	5.41497
/Aldoc/	10.6541	10.6994	10.7372	11.4235	11.3512
/Alg1/	6.46845	6.41614	6.31339	6.10984	6.21512
/Alg11/	9.896	9.93752	9.85086	9.54839	9.43458
/Alg12/	5.0699	4.86676	5.14638	4.83855	4.64019
/Alg13/	4.56209	4.94798	5.23122	4.45129	4.21385
/Alg14/	5.39824	4.92715	5.18986	5.35243	4.63182
/Alg2/	7.70222	7.55659	7.68309	8.33856	8.08144
/Alg3/	6.0771	5.92045	6.20575	6.09944	5.95691
/Alg5/	7.94832	7.69361	7.86527	8.33792	8.00357
/Alg8/	6.99295	6.72305	6.74366	8.09023	7.68387
/Alg9/	5.74571	5.73718	5.83706	6.30486	5.9253
/Alk/	4.35233	4.40353	4.47747	4.54018	4.38321
/Alkbh2/	5.14692	5.1174	5.03188	5.0508	4.96187
/Alkbh3/	8.59019	8.49639	8.79906	7.79853	7.36102
/Alkbh4/	3.98408	4.00315	4.12285	4.05843	4.20167
/Alkbh5/	6.79735	6.67646	6.96467	6.39207	6.40361
/Alkbh6/	6.01178	6.02367	6.06734	6.39608	5.90008
/Alkbh7/	6.5857	6.57416	6.76464	6.36125	6.19167
/Alkbh8/	8.6478	8.68122	8.75447	9.27671	9.14784
/Allc/	3.65525	3.63242	3.62514	4.27481	4.02106
/Alms1/	8.27171	8.29692	8.39667	6.69928	6.22208
/Alox12/	4.03262	3.99129	3.84229	3.97015	4.10768
/Alox12b/	3.98667	3.90019	3.91116	5.13513	5.14656
/Alox12e/	3.8483	3.81176	3.68027	3.66334	3.86976
/Alox15/	4.00089	4.0366	3.99591	3.89625	3.87527
/Alox5/	3.76276	3.77956	3.75212	3.66449	3.85811
/Alox5ap/	4.72561	4.42873	4.78548	5.71457	5.44886
/Alox8/	4.02951	3.90688	3.81552	4.42249	4.32678
/Aloxe3/	3.96415	3.99929	3.91765	4.34263	4.19688
/Alpk3/	4.16964	4.09696	4.11933	4.1251	4.18807
/Alpl/	7.87351	7.7031	7.89261	4.56176	5.11236
/Als2/	7.6649	7.57344	7.64075	7.14504	6.81026
/Als2cl/	3.70738	3.70109	3.69589	3.77804	3.99561
/Als2cr11/	5.9591	5.98931	6.04873	3.87053	4.01789
/Als2cr12/	3.86008	3.79441	3.84948	3.77346	3.93903
/Alx1/	3.67095	3.5155	3.61817	3.58337	3.7602
/Alx3/	3.52822	3.51855	3.58793	3.44142	3.88174
/Alx4/	3.55123	3.51985	3.54515	3.7959	3.69569
/Amac1/	4.47978	4.69191	4.7847	4.28093	4.27574
/Amacr/	4.70943	4.58636	4.69128	4.54157	4.6145
/Ambn/	4.60569	4.52961	4.48425	3.89299	4.09604
/Ambp/	3.85945	3.87207	3.93846	3.85691	4.104
/Ambra1/	6.95962	7.11675	7.11221	7.23858	7.10159
/Amd1/	8.72551	8.50706	8.72374	8.66137	8.49201
/Amdhd2/	5.29058	5.335	5.35442	5.54971	5.51092
/Amelx/	5.25064	5.47091	5.2209	5.03312	5.32543
/Amfr/	8.14824	8.03312	8.01744	8.33361	8.17715
/Amh/	3.31364	3.34345	3.40569	3.34661	3.31898
/Amhr2/	4.3421	4.1773	4.09339	4.2107	4.38083
/Amica1/	4.19423	4.06375	4.00663	4.10059	4.20912
/Amigo1/	5.48957	5.33925	5.46163	6.31253	6.05307
/Amigo2/	9.33923	9.25194	9.53159	6.4788	6.24865
/Amigo3/	4.64209	4.86207	4.62822	4.3832	4.50867
/Ammecr1/	7.70472	7.69096	7.66934	6.00753	5.68981
/Ammecr1l/	6.70797	6.73278	6.84169	6.82986	6.58493
/Amn/	4.5072	4.42623	4.42497	4.54143	4.59665
/Amot/	4.23261	4.23907	4.14661	4.68397	4.49362
/Amotl2/	4.8774	4.99656	4.71327	4.5214	4.89831
/Ampd2/	5.54626	5.45997	5.56808	5.81001	5.55077
/Ampd3/	5.00849	5.07076	5.16914	5.80075	5.53814
/Amph/	9.15435	9.18175	9.20782	9.01833	8.75758
/Amy1/	10.3328	10.3664	10.4179	8.38739	8.14364
/Amy2/	6.50517	6.40298	6.63708	5.21479	5.11745
/Amz1/	5.02647	4.90657	4.9074	5.18185	5.12593
/Amz2/	8.28803	8.25991	8.2374	8.50433	8.36393
/Anapc1/	8.78666	8.8452	8.88801	8.46547	8.18605
/Anapc10/	7.36553	7.3731	7.52946	7.05567	6.66357
/Anapc11/	7.34949	7.2974	7.2832	7.65787	7.5331
/Anapc13/	11.2122	11.3936	11.3781	11.2075	11.202
/Anapc2/	6.42855	6.52683	6.70276	7.36631	6.96608
/Anapc4/	8.84324	8.63412	8.74238	8.74943	8.55617
/Anapc5/	7.91488	7.88739	8.15083	8.97521	8.51389
/Anapc7/	5.61954	5.94706	5.92342	6.48877	5.99156
/Ang/	4.61979	4.26468	4.4714	4.96219	5.18512
/Ang2/	5.47201	5.67154	5.58691	5.0576	5.07384
/Ang3/	4.36027	3.995	4.32509	4.22093	4.43463
/Ang4/	3.81462	3.88244	3.67502	3.87002	3.7856
/Angel1/	5.49734	5.4293	5.38922	4.55633	4.79475
/Angel2/	7.71638	7.59017	7.85807	7.61269	7.29388
/Angpt1/	4.20955	4.29097	4.55484	5.36046	5.21414
/Angpt2/	4.67189	4.57756	4.69698	4.64639	4.69629
/Angpt4/	3.52841	3.60162	3.56728	3.5781	3.62673
/Angptl1/	6.67937	6.60082	6.90748	6.13956	5.80772
/Angptl2/	6.3498	6.70858	6.7824	5.86968	6.3369
/Angptl3/	5.2844	5.43923	5.54449	5.22087	5.13549
/Angptl4/	3.8889	3.95799	3.99955	3.91968	4.06443
/Angptl6/	4.389	4.35421	4.3349	4.18145	4.22158
/Angptl7/	4.14354	4.26735	4.26856	4.07053	4.02092
/Ank/	6.87929	6.96272	6.87409	8.47697	8.343
/Ank1/	5.4187	5.37544	5.52383	5.90363	5.80433
/Ank2/	10.0386	10.1012	10.1344	10.582	10.4856
/Ank3/	8.99204	9.10691	9.21015	10.1739	9.88307
/Ankar/	3.68958	3.71376	3.53749	3.68392	3.77702
/Ankfy1/	7.00282	7.09322	6.97135	7.36334	7.05188
/Ankib1/	6.86368	7.07202	7.09639	8.19519	7.9202
/Ankk1/	4.34287	4.43628	4.42415	4.31939	4.34948
/Ankle1/	4.23992	4.2438	4.15593	4.06734	4.2709
/Ankle2/	7.61129	7.53045	7.66519	7.63313	7.38593
/Ankmy1/	3.7715	3.80488	3.62602	3.6194	3.92343
/Ankmy2/	7.7948	7.54852	7.79552	8.15163	7.92765
/Ankra2/	6.4766	6.39664	6.60892	7.27996	6.93661
/Ankrd1/	3.75384	3.62294	3.58307	3.6266	3.70574
/Ankrd10/	5.95099	6.04948	6.34108	5.93373	5.92663
/Ankrd11/	5.21564	5.52048	5.30173	5.85993	5.73029
/Ankrd13a/	5.64536	5.83017	5.71573	6.17186	5.87606
/Ankrd13b/	4.71481	4.52837	4.66215	4.81526	4.96588
/Ankrd13c/	7.77573	7.74065	7.7859	8.46153	8.30998
/Ankrd13d/	5.42745	5.38976	5.39077	6.50249	6.37719
/Ankrd16/	4.87679	4.40455	4.98267	4.39629	4.04865
/Ankrd17/	9.23279	9.22151	9.3106	9.69145	9.61026
/Ankrd2/	4.76451	4.72763	4.63561	4.43005	4.76584
/Ankrd22/	4.21619	4.35376	4.22155	4.35514	4.55626
/Ankrd23/	4.83921	4.85011	4.87551	4.36372	4.36314
/Ankrd24/	5.5047	5.47262	5.54689	5.20901	5.44553
/Ankrd27/	6.41347	6.52547	6.56752	5.92478	5.74491
/Ankrd32/	6.72808	6.83508	6.92575	7.07485	6.69528
/Ankrd33/	6.43244	6.52794	6.52765	4.39744	4.57027
/Ankrd33b/	7.93924	7.72589	7.80097	7.29648	7.43862
/Ankrd34a/	4.67321	4.84404	4.72316	5.20211	5.17865
/Ankrd34b/	4.69522	4.57319	4.31776	5.71429	5.73108
/Ankrd34c/	3.55379	3.46923	3.68925	3.84038	3.86517
/Ankrd36/	3.60858	3.60577	3.50584	3.56447	3.58115
/Ankrd37/	7.58185	7.55352	7.64476	6.48657	6.36053
/Ankrd39/	4.98275	4.9767	4.5676	4.70588	4.44356
/Ankrd40/	8.35632	8.16862	8.25169	8.42331	7.97796
/Ankrd42/	6.27785	6.04137	6.47958	6.54754	6.38398
/Ankrd43/	4.38193	4.30109	4.00595	5.1184	5.26387
/Ankrd46/	6.87929	6.93119	6.97966	7.66421	7.2979
/Ankrd49/	6.39726	5.54573	6.11206	6.39526	5.80379
/Ankrd5/	4.86167	5.23792	4.94544	4.54034	4.22275
/Ankrd52/	4.83596	4.88949	4.99389	5.11184	5.01844
/Ankrd54/	4.08598	4.04571	3.90116	3.66857	3.83667
/Ankrd55/	5.06798	4.79791	5.13937	4.61788	4.47558
/Ankrd56/	4.04385	3.94801	4.06992	4.75362	4.85248
/Ankrd57/	4.90436	4.63143	4.95659	4.91068	5.01664
/Ankrd58/	3.41526	3.30303	3.29228	3.25296	3.21315
/Ankrd6/	4.78845	4.71829	4.74772	5.00968	5.20399
/Ankrd7/	4.33609	4.15641	4.18793	4.1666	4.45267
/Ankrd9/	4.39999	4.15984	4.11868	4.1021	4.21843
/Anks1/	5.12122	5.07389	5.12534	4.69176	4.67465
/Anks3/	6.54518	6.46212	6.62644	6.23409	6.20218
/Anks4b/	3.57945	3.50719	3.61558	3.665	3.72982
/Anks6/	4.39017	4.40155	4.34479	4.58241	4.67382
/Ankzf1/	6.34023	6.37303	6.46282	5.80191	5.74965
/Anln/	3.94014	3.79027	3.78814	6.9664	6.56296
/Ano1/	4.26996	4.12651	4.14856	4.20997	4.24341
/Ano10/	4.98193	4.6582	5.14615	5.67255	5.45803
/Ano2/	8.72947	8.62199	8.57393	4.78028	4.75448
/Ano4/	5.39194	5.44475	5.5768	6.7054	6.29809
/Ano5/	3.5865	3.56539	3.6865	4.08036	3.98439
/Ano6/	5.76389	5.58706	5.95605	6.37236	5.99524
/Ano7/	4.18838	4.18786	4.16723	3.99992	4.15651
/Ano9/	3.99067	4.06	3.99316	4.00432	4.00089
/Anp32a/	11.6221	11.4904	11.565	11.1123	10.9655
/Anp32b/	11.1003	10.7852	10.9472	10.8294	10.8281
/Anp32e/	10.8891	10.7372	10.7734	9.41165	9.04019
/Anpep/	3.82855	3.76843	3.75365	4.64643	4.30012
/Antxr1/	7.30985	7.14369	7.35243	7.04798	6.78432
/Antxr2/	5.90598	5.99196	6.12362	4.2018	4.25299
/Antxrl/	4.12635	4.02998	4.11809	4.06299	4.27199
/Anubl1/	5.59226	5.80562	5.77547	6.43163	5.98346
/Anxa1/	8.18833	8.12846	8.24882	4.36802	4.65429
/Anxa10/	3.67245	3.65951	3.57321	3.69786	3.74782
/Anxa11/	3.85458	3.8584	3.88924	5.55522	5.0304
/Anxa13/	3.8983	3.91866	4.01946	3.8821	3.9218
/Anxa2/	5.98426	5.88851	6.2421	5.15434	4.8571
/Anxa3/	5.42875	5.57265	5.34829	6.18658	6.27842
/Anxa4/	5.91398	5.63719	5.71061	5.72007	5.49426
/Anxa5/	8.45622	8.23492	8.5535	9.05389	8.70132
/Anxa6/	6.97202	6.85479	7.189	8.47344	8.39153
/Anxa7/	7.514	7.09464	7.41255	7.88764	7.86866
/Anxa8/	3.84947	3.87443	4.10661	3.93398	4.01739
/Anxa9/	3.6354	3.71423	3.84967	3.44821	3.55679
/Aoah/	3.76557	3.78469	3.74891	3.76657	3.91104
/Aoc2/	4.21074	3.99374	4.32282	4.11531	4.0035
/Aoc3/	3.90911	3.95647	3.9089	3.78796	3.86589
/Aof1/	5.95336	6.05425	6.11427	5.68005	5.3065
/Aof2/	8.70447	8.78955	8.80831	8.7575	8.52082
/Aox1/	4.04561	4.04501	3.99919	4.505	4.51252
/Aox3/	4.02692	4.02609	4.05325	4.29789	4.27123
/Aox3l1/	3.86366	3.77818	3.74134	3.76352	3.93509
/Aox4/	3.78211	3.75166	3.7016	3.84117	3.93513
/Ap1b1/	8.23808	8.16365	8.26325	8.00308	7.71132
/Ap1g1/	8.98488	8.88431	8.90298	9.1871	8.922
/Ap1g2/	4.18126	4.14759	4.12432	4.35607	4.25105
/Ap1gbp1/	7.28445	7.1109	7.34509	7.28856	7.0274
/Ap1m1/	6.99116	6.73499	7.00107	7.42868	7.0628
/Ap1m2/	3.79123	3.8498	3.82824	3.79729	3.94731
/Ap1s1/	6.10319	5.83222	6.08026	8.84315	8.58107
/Ap1s2/	7.2443	7.15918	7.06733	6.97395	6.49636
/Ap1s3/	5.18679	5.14748	5.15871	5.20103	5.30689
/Ap2a1/	5.49795	5.45164	5.62819	6.55104	6.3848
/Ap2a2/	8.72147	8.63885	8.75668	7.92574	7.70597
/Ap2b1/	9.22249	9.0382	9.17179	10.2697	10.1341
/Ap2m1/	9.75488	9.60378	9.66975	10.4328	10.3486
/Ap2s1/	8.2721	7.99022	8.27564	9.44296	9.3124
/Ap3b1/	7.98706	7.87414	8.01426	8.46899	8.26298
/Ap3b2/	6.00521	5.89438	5.91178	6.48539	6.16735
/Ap3d1/	7.20863	7.119	7.28954	7.63783	7.4461
/Ap3m1/	8.33746	8.28697	8.28672	8.62405	8.69247
/Ap3m2/	7.75321	7.4437	8.15738	8.98305	8.66159
/Ap3s1/	8.98713	8.69584	8.73349	9.31043	9.09712
/Ap3s2/	8.53162	8.42497	8.66884	8.28751	7.92265
/Ap4b1/	6.30072	6.34429	6.54612	5.91414	5.51992
/Ap4m1/	5.78597	5.6409	5.7115	6.20723	5.91169
/Ap4s1/	7.93379	8.02407	8.10182	8.29205	8.10893
/Apaf1/	5.99552	5.91087	6.08836	5.55901	5.37251
/Apba1/	6.18812	6.5657	6.38798	7.93736	7.4943
/Apba2/	5.6164	5.55773	5.80353	8.04268	7.77544
/Apba3/	5.21929	5.15164	5.14574	4.98008	5.08319
/Apbb1/	6.97105	6.85221	6.9945	8.13388	8.00002
/Apbb1ip/	4.43719	4.42778	4.32603	5.17468	5.1527
/Apbb2/	6.91779	7.0467	7.28448	7.99889	7.67603
/Apbb3/	6.17043	6.20252	6.44345	6.46054	6.02432
/Apbh/	5.37272	5.04941	5.0466	4.91184	5.37702
/Apc/	9.37481	9.38014	9.45226	9.97295	9.91021
/Apc2/	4.62276	4.71186	4.63546	5.00099	4.94369
/Apcs/	3.4419	3.5243	3.49651	3.53083	3.88171
/Apeh/	6.60124	6.41647	6.51406	5.54083	5.29132
/Apex1/	5.6284	5.24653	5.46475	6.38019	6.69478
/Apex2/	5.44257	5.72677	5.62519	4.70832	4.66484
/Aph1a/	5.66756	5.67077	5.98062	6.02601	5.87065
/Aph1b/	6.1032	5.83982	5.81903	7.36456	7.06369
/Aph1c/	5.90042	5.6875	5.72543	6.87556	6.92879
/Api5/	8.28207	8.02518	8.15717	8.37319	8.10723
/Apip/	7.74621	7.62405	7.80941	7.60339	7.32785
/Apitd1/	5.96356	5.6926	5.96838	6.12299	5.96948
/Aplf/	7.00671	7.00668	6.94638	6.68593	6.51007
/Apln/	4.18356	4.07762	3.94169	5.13314	4.7328
/Aplnr/	3.78311	3.7043	3.74801	3.83079	3.77031
/Aplp1/	5.89578	5.94798	6.033	7.75956	7.62881
/Aplp2/	10.5864	10.4283	10.5048	10.3354	10.2302
/Apoa1/	4.76569	4.80107	4.67322	4.89275	4.80428
/Apoa1bp/	8.71367	8.32723	8.65469	9.20793	8.98889
/Apoa2/	6.03862	6.29032	6.21569	5.90764	5.87495
/Apoa4/	5.45017	5.40209	5.22287	5.29713	5.78575
/Apoa5/	3.62194	3.59504	3.57984	3.52112	3.62956
/Apob48r/	4.34441	4.24588	4.18859	4.24376	4.07772
/Apobec1/	4.25522	4.21899	4.33214	4.32937	4.37041
/Apobec2/	5.34754	5.10015	5.24468	4.34284	4.12738
/Apobec3/	4.13972	4.09428	4.12859	4.17394	4.22973
/Apoc1/	4.05551	3.80708	3.90821	4.15025	3.85655
/Apoc3/	4.36213	4.27442	4.10696	4.47377	4.78812
/Apod/	5.72239	5.06387	5.80064	10.3382	10.4656
/Apoe/	9.63744	9.2787	9.8583	10.3474	10.3749
/Apof/	3.54434	3.56745	3.37821	3.61807	4.17346
/Apoh/	4.29587	4.13836	4.12116	4.51004	4.52492
/Apol10a/	4.21441	4.10842	4.3126	4.09083	4.11686
/Apol10b/	3.69747	3.7448	3.56767	3.67947	3.90489
/Apol7a/	3.63902	3.56273	3.57105	3.64055	3.61908
/Apol7b/	4.02676	4.03623	3.85708	3.86434	4.01916
/Apol7c/	4.22556	4.2921	3.89131	4.06982	4.31779
/Apol9b/	4.11575	4.06717	4.28076	4.25679	4.36499
/Apom/	3.4999	3.5883	3.58039	3.58476	3.5407
/Apon/	3.52677	3.67475	3.60402	3.49287	3.77987
/Apoo/	9.20405	9.1472	9.28319	9.93066	9.66479
/Apool/	7.89995	8.06	7.9904	7.45391	6.88798
/App/	8.84023	8.79438	9.05849	10.6716	10.5177
/Appbp2/	9.10574	9.03481	9.18075	9.26788	9.14315
/Appl1/	9.65107	9.65878	9.6782	9.69485	9.524
/Appl2/	8.96033	8.91617	9.19377	8.45229	8.13344
/Aprt/	5.57671	5.28914	5.65686	5.99975	6.00277
/Aptx/	6.49447	6.36511	6.53254	6.77363	6.36994
/Aqp1/	6.76623	6.84537	6.87474	4.39196	4.45826
/Aqp11/	5.75731	5.64815	5.97349	7.41593	6.87236
/Aqp12/	4.31715	4.17011	4.00258	4.00716	4.27283
/Aqp2/	4.43533	4.40808	4.42763	4.43957	4.55536
/Aqp3/	4.90067	4.79084	4.8521	5.02384	4.9496
/Aqp4/	8.06128	8.08348	8.27122	8.62336	8.27735
/Aqp5/	4.15909	4.23525	4.25611	3.94376	4.0677
/Aqp6/	3.9756	4.07254	3.76159	3.55628	3.69045
/Aqp7/	3.93886	3.81636	3.91995	3.90896	3.91529
/Aqp8/	3.79378	3.76919	3.70623	3.76477	3.76044
/Aqp9/	3.80627	3.79733	3.83333	3.98733	4.10705
/Aqr/	8.34294	7.87474	8.32588	7.88483	7.54626
/Ar/	4.01536	3.9925	4.01854	6.1313	6.09076
/Araf/	8.11153	8.43663	8.55896	6.47242	6.37074
/Arap1/	4.54657	4.52869	4.5138	4.34994	4.38864
/Arap3/	4.29305	4.17386	4.10784	4.45556	4.54362
/Arc/	4.27811	4.10814	3.99968	5.58412	5.48148
/Arcn1/	9.80817	9.64474	9.76584	9.69571	9.50754
/Ard1a/	4.84872	4.67609	4.86093	5.44804	5.1796
/Areg/	4.68206	4.57798	4.94294	4.75839	4.93355
/Arf1/	9.1451	9.00109	9.34291	9.77137	9.73673
/Arf2/	7.99204	7.95549	7.82754	7.9844	7.80297
/Arf3/	8.97178	8.87732	8.95297	10.9717	10.9497
/Arf4/	7.8007	7.95902	8.06368	8.44253	8.33521
/Arf6/	6.99326	6.85071	7.08727	7.20174	7.15922
/Arfgap1/	6.93431	7.12448	7.05397	7.32236	7.27358
/Arfgap2/	7.61162	7.46077	7.64787	6.7357	6.73748
/Arfgap3/	5.29532	5.03674	5.33058	5.55576	5.56168
/Arfip2/	6.69094	6.61065	6.66174	7.18884	6.97497
/Arfrp1/	8.00782	8.01105	8.00943	8.0613	7.70509
/Arg1/	5.08907	5.14437	5.16071	4.65585	4.61082
/Arg2/	6.53395	6.46906	6.38201	5.72355	5.45811
/Arglu1/	7.33528	7.46616	7.4121	7.37185	7.39627
/Arhgap1/	6.14485	6.08166	6.51781	7.19908	6.67594
/Arhgap10/	8.90471	8.92535	8.84014	7.59411	7.43033
/Arhgap11a/	4.85524	4.71272	4.82614	5.50158	5.44741
/Arhgap12/	8.93874	8.73012	8.82114	8.98653	8.76514
/Arhgap15/	4.94789	4.8869	5.16725	5.85256	5.41436
/Arhgap17/	5.93049	6.0735	6.12115	5.78004	5.61934
/Arhgap18/	5.82741	5.64118	5.92897	5.96958	5.74002
/Arhgap19/	4.94536	5.09214	4.92678	4.49733	4.67262
/Arhgap20/	6.60561	6.54004	6.65448	8.61929	8.23427
/Arhgap21/	8.84128	8.76185	8.98118	10.1477	9.9459
/Arhgap22/	4.5404	4.52712	4.45855	4.55466	4.82462
/Arhgap24/	8.60249	8.48173	8.63089	5.94362	5.52856
/Arhgap25/	3.90233	3.826	3.70149	5.83824	5.50728
/Arhgap26/	8.12578	8.03137	8.24184	8.70208	8.54757
/Arhgap27/	3.59475	3.3939	3.63455	3.8659	3.69938
/Arhgap28/	4.77113	4.74813	4.86189	4.22576	4.21233
/Arhgap29/	5.67965	5.7199	5.96701	6.62309	6.23492
/Arhgap30/	4.09407	4.03771	4.08403	4.26045	4.34475
/Arhgap4/	3.84216	3.85956	3.91036	3.90467	4.0039
/Arhgap5/	9.39188	9.2719	9.43863	9.63376	9.34605
/Arhgap6/	4.40219	4.25466	4.53546	4.33691	4.32045
/Arhgap8/	3.97568	3.94795	3.9675	3.87799	3.95727
/Arhgap9/	3.83683	3.83108	3.79138	3.80154	4.05499
/Arhgdia/	8.52978	8.56789	8.65069	10.1342	10.0324
/Arhgdib/	6.62232	6.28725	6.72611	7.57041	7.45572
/Arhgdig/	4.85651	4.83776	4.82728	7.16881	7.02831
/Arhgef1/	4.9979	5.00085	5.15757	5.0749	4.93636
/Arhgef10/	4.3571	4.29447	4.35511	5.4788	5.27012
/Arhgef10l/	4.58149	4.56871	4.70861	4.69534	4.63415
/Arhgef11/	6.4158	6.49705	6.61302	6.77218	6.54885
/Arhgef12/	9.09193	9.02498	9.12205	9.56382	9.30956
/Arhgef15/	4.74151	4.62511	4.67717	4.98777	5.0184
/Arhgef18/	5.93263	5.76383	5.83852	6.08449	6.09518
/Arhgef19/	3.85392	3.84312	3.86612	3.96617	4.09233
/Arhgef2/	5.81186	5.83152	5.98061	7.039	6.77541
/Arhgef3/	4.86164	4.80457	4.83068	7.93406	7.78562
/Arhgef4/	5.01453	5.02941	4.96383	6.8093	6.74735
/Arhgef6/	4.86596	4.80173	4.91822	6.13905	5.6981
/Arhgef7/	6.1469	6.12083	6.33353	7.1178	6.9066
/Arid1a/	7.39741	7.52949	7.64144	7.7271	7.42751
/Arid2/	8.40542	8.23354	8.48652	7.65452	7.31629
/Arid3a/	4.62562	4.47602	4.36083	4.30776	4.53218
/Arid3b/	6.39814	6.49202	6.63046	5.32748	5.29857
/Arid4a/	8.84446	8.79436	8.86294	8.24986	8.05007
/Arid4b/	9.04787	9.01982	9.03973	9.07835	8.92219
/Arid5a/	4.90282	4.95068	4.98568	5.00401	5.10749
/Arid5b/	7.72657	7.80979	7.92144	8.73481	8.46747
/Arih1/	10.1733	10.2755	10.1962	10.051	9.89661
/Arih2/	8.06613	8.22955	8.20569	7.75721	7.34918
/Arl1/	8.5892	8.43901	8.42166	9.38526	9.02781
/Arl10/	4.69803	4.7003	4.84145	4.66529	4.75543
/Arl11/	3.60736	3.70979	3.52303	3.85415	3.25544
/Arl13b/	9.58353	9.30191	9.40697	7.58808	7.13546
/Arl15/	7.19889	7.04841	7.11898	8.15535	8.0813
/Arl16/	5.01361	5.08754	4.98422	5.52413	5.51133
/Arl2/	6.56513	6.58929	6.87958	7.26809	7.05189
/Arl2bp/	8.97752	8.89353	8.91164	9.28614	9.28346
/Arl3/	12.0344	11.8844	11.9025	11.5091	11.4397
/Arl4a/	9.41435	9.03432	9.17312	9.49631	9.21873
/Arl4c/	4.86835	5.04491	5.12097	5.34612	5.29613
/Arl4d/	7.28576	6.62398	6.67851	6.09355	6.26925
/Arl5a/	8.338	8.1374	8.10817	8.46677	8.28781
/Arl5b/	8.45534	8.18871	8.38428	8.45782	8.22549
/Arl5c/	4.41933	4.31115	4.21087	4.20677	4.25994
/Arl6/	10.5252	10.5279	10.5127	9.0813	8.76231
/Arl6ip1/	11.5754	11.437	11.4692	11.6597	11.6875
/Arl6ip4/	8.19132	8.00286	8.40427	9.07083	8.51639
/Arl6ip5/	7.63414	7.48796	7.79553	8.77383	8.65337
/Arl6ip6/	7.66729	7.31554	7.34762	6.85565	7.17619
/Arl8a/	7.77049	7.682	7.82365	9.25991	9.01468
/Arl8b/	9.16188	8.99841	9.0228	9.96039	9.86102
/Arl9/	6.57306	6.46122	6.08131	4.63481	4.81514
/Armc1/	9.06193	9.14155	9.24769	9.27951	9.19627
/Armc10/	5.10132	5.10293	5.14345	5.40846	5.03519
/Armc5/	4.52506	4.48673	4.46581	4.52176	4.46403
/Armc6/	4.33664	4.41134	4.339	4.30569	4.34924
/Armc7/	4.54693	4.33223	4.25394	4.47978	4.24463
/Armc8/	8.99973	9.01269	9.11335	8.85691	8.75188
/Armc9/	6.30821	6.48431	6.34088	5.9429	5.78507
/Armcx1/	7.3378	7.23523	7.12846	8.49918	8.02965
/Armcx2/	6.43529	6.36942	6.52282	6.9479	6.91084
/Armcx3/	8.76378	8.54904	8.68454	9.45945	9.14951
/Armcx5/	7.07567	7.0894	7.16751	8.38336	7.60293
/Armcx6/	5.02095	5.11509	5.1397	4.93028	4.78958
/Armet/	10.1087	9.75806	9.6565	10.3664	10.2981
/Armetl1/	4.71881	4.92891	4.84505	4.83567	4.45663
/Arnt/	7.91412	8.00121	8.06483	7.61041	7.36136
/Arnt2/	5.28576	5.24145	5.33052	8.85079	8.69113
/Arntl/	8.65424	8.56556	8.71647	7.84849	7.39882
/Arntl2/	5.27931	5.15715	5.1095	5.6148	5.61633
/Arpc1a/	7.51591	7.30601	7.57923	8.68791	8.49756
/Arpc1b/	5.67546	5.49187	5.64782	6.38584	6.42226
/Arpc3/	7.93102	7.72874	8.07084	10.1517	10.15
/Arpc4/	6.49336	6.46419	6.58811	7.6626	7.45744
/Arpc5/	7.80957	8.08925	8.29082	9.83169	9.76519
/Arpc5l/	7.29375	7.10818	7.30833	8.30358	8.16248
/Arpm1/	4.44722	4.35099	4.40016	4.55193	4.70298
/Arpp19/	9.45925	9.20949	9.36837	11.5528	11.3697
/Arpp21/	4.53012	4.52197	4.55311	8.96009	8.68422
/Arr3/	9.9396	10.0936	10.163	4.46237	4.40467
/Arrb1/	6.28957	6.13731	6.33253	8.17915	8.00861
/Arrb2/	6.19378	6.39395	6.03153	6.92077	6.79256
/Arrdc1/	4.46871	4.41181	4.49959	4.51312	4.59926
/Arrdc2/	4.77168	4.77869	4.83862	5.12251	4.9953
/Arrdc3/	8.96604	8.86097	9.07875	8.93862	8.59156
/Arrdc4/	4.54442	4.49033	4.63992	5.03234	4.78611
/Ars2/	7.60012	7.58112	7.61807	7.63015	7.45239
/Arsa/	3.71362	3.72816	3.54687	3.89177	3.85549
/Arsb/	5.25425	5.12186	5.31864	7.18551	6.58482
/Arsg/	5.58297	5.47332	5.73116	5.68499	4.99657
/Arsj/	4.20428	4.15459	4.13077	4.65431	4.71972
/Arsk/	5.65495	5.61645	5.79372	6.44577	5.98692
/Art1/	4.17191	4.20434	4.07042	4.20429	4.2887
/Art2a/	3.96273	4.01454	3.6645	3.68983	3.92496
/Art2b/	3.84268	3.55901	3.60426	3.66943	3.9473
/Art3/	4.12246	4.3089	4.25531	6.20685	5.74182
/Art4/	3.84546	4.10883	3.84361	3.78462	4.07875
/Art5/	4.6211	4.54438	4.49425	4.44401	4.63957
/Artn/	3.36406	3.45457	3.42194	3.37468	3.3883
/Arv1/	5.09886	5.07199	5.26666	4.6969	4.51813
/Arvcf/	5.38893	5.36662	5.18997	4.9567	4.79899
/Arx/	4.17403	4.14339	4.15491	4.44111	4.42214
/As3mt/	8.38705	8.44728	8.58331	6.75539	6.47111
/Asah1/	8.63136	8.57604	8.54331	8.68993	8.37365
/Asah2/	5.57026	5.52222	5.81818	7.092	6.74299
/Asap1/	8.82391	8.73567	8.79949	9.94985	9.76086
/Asap3/	4.30502	4.33928	4.20303	4.2254	4.34528
/Asb1/	4.87804	4.7709	4.94049	4.771	4.87805
/Asb10/	4.59108	4.48785	4.41248	4.51187	4.63318
/Asb11/	3.85097	3.65268	3.85903	4.90624	4.62471
/Asb12/	3.26064	3.29835	3.36738	3.32106	3.41684
/Asb13/	6.34099	5.9812	6.12817	6.88458	6.57672
/Asb14/	5.63681	5.71465	5.64971	4.88408	4.98115
/Asb15/	4.11704	4.17796	3.99608	3.86433	4.16221
/Asb16/	4.10212	4.05871	4.01581	3.93542	4.1655
/Asb17/	3.27151	3.42724	3.34436	3.3327	3.40717
/Asb18/	3.74862	3.65859	3.72843	3.98684	3.8417
/Asb3/	7.39786	7.20591	7.21438	7.71206	7.42745
/Asb4/	3.85757	3.44962	3.67372	3.58922	3.77763
/Asb5/	4.80763	4.7527	4.68482	4.55899	4.25595
/Asb6/	4.86444	5.0243	4.69228	5.20113	5.08736
/Asb7/	6.92179	7.07828	7.06302	7.0394	6.62706
/Asb8/	5.46604	5.53134	5.86357	6.09114	5.92269
/Asb9/	3.8539	3.7893	3.66058	3.69003	4.10569
/Ascc1/	7.72268	7.29413	7.65938	7.04122	6.64702
/Ascc2/	6.08943	6.11207	6.22144	6.15249	6.08691
/Ascl1/	4.87907	4.59313	4.36283	5.04534	4.79179
/Ascl2/	3.30733	3.34396	3.34576	3.31868	3.34217
/Ascl3/	3.3086	3.41449	3.54862	3.5768	3.64661
/Asf1a/	9.15689	9.13362	9.20418	8.71709	8.50418
/Asf1b/	4.61113	4.32178	4.2899	4.20916	4.27219
/Asgr1/	4.17661	4.29931	4.21595	5.0682	5.15968
/Asgr2/	3.99307	4.0339	4.12218	4.25174	4.31548
/Ash2l/	8.53635	8.61048	8.79033	8.73648	8.32249
/Asl/	5.88378	5.79429	6.08582	5.38825	5.4652
/Asna1/	7.161	7.19083	7.21468	7.94433	7.47879
/Asns/	7.96064	7.77471	7.88732	9.72865	9.51934
/Asnsd1/	7.76486	7.21718	7.46989	7.57513	7.13276
/Aspa/	3.98083	3.69561	4.12313	7.31593	6.70387
/Asph/	7.21007	7.04903	7.27242	6.90689	6.79635
/Asphd2/	4.97457	4.66685	4.42592	6.3884	6.20885
/Aspm/	4.15387	4.02298	3.97489	3.89927	4.02969
/Aspn/	5.24583	5.16281	5.40144	6.14431	5.5676
/Asprv1/	4.99703	5.71216	6.63303	4.04063	3.98173
/Aspscr1/	4.97647	4.99824	5.17636	5.38078	5.03482
/Asrgl1/	8.58789	8.23333	8.41014	9.38723	9.17946
/Ass1/	6.95456	6.96552	7.03979	6.75904	6.61669
/Aste1/	7.22113	7.38863	7.46264	7.55018	7.14214
/Astl/	3.53561	3.55558	3.59972	3.5767	3.70714
/Astn1/	6.67997	6.61331	6.77697	8.89608	8.63612
/Astn2/	5.95354	5.92891	5.91105	7.13735	6.97528
/Asxl2/	7.95014	7.88211	8.01069	7.61543	7.23916
/Asz1/	3.47376	3.49149	3.45923	3.65284	3.73185
/Atad1/	9.54017	9.29707	9.41371	9.66918	9.49541
/Atad2/	4.73091	4.63816	4.9069	6.33969	6.22503
/Atad3a/	5.5237	5.70361	5.65225	6.05371	5.79659
/Atad4/	4.42514	4.19291	4.41622	4.22958	4.27846
/Atcay/	5.70395	5.9477	5.83874	8.04737	7.75547
/Ate1/	9.89207	9.76067	9.79293	9.69188	9.47174
/Atf1/	7.33922	7.30508	7.83675	7.00547	6.77673
/Atf2/	9.41095	9.36649	9.44208	10.1849	10.0392
/Atf3/	3.99882	4.16214	4.23428	3.6323	3.78489
/Atf4/	8.40642	8.27558	8.28798	8.34129	7.99389
/Atf5/	6.18476	6.12824	6.23041	6.21073	6.32951
/Atf6b/	5.41739	5.25245	5.15129	5.44728	5.55421
/Atf7/	8.26715	8.4085	8.4404	7.98221	7.71432
/Atf7ip/	9.66168	9.72925	9.77347	9.4308	9.08075
/Atg10/	7.01705	7.15936	7.10524	8.01849	7.59797
/Atg12/	6.98714	6.9862	6.99045	7.22076	7.0781
/Atg16l1/	7.13741	7.15972	7.18529	7.0191	6.94935
/Atg2a/	4.60561	4.58293	4.52723	4.72884	4.78626
/Atg2b/	7.58793	7.58802	7.72895	7.79115	7.35434
/Atg3/	9.31776	9.14071	9.16872	9.56674	9.06647
/Atg4b/	6.35462	6.35524	6.48888	5.87436	5.59475
/Atg4c/	8.6642	8.63716	8.57885	8.55768	8.45232
/Atg4d/	5.10792	5.01323	5.13744	5.06533	4.90154
/Atg5/	6.03707	6.04812	5.70676	6.41372	6.03525
/Atg7/	6.12506	6.07975	6.25176	6.59303	6.34704
/Atg9a/	5.95075	5.94457	5.92255	6.56857	6.62202
/Atg9b/	4.34154	4.17341	4.09072	4.1455	4.31318
/Athl1/	4.29225	4.15664	4.20249	4.26056	4.13931
/Atic/	6.56826	6.46796	6.71581	7.61627	7.44006
/Atl1/	7.42924	7.44586	7.7677	9.76012	9.65817
/Atl2/	8.86041	8.86498	8.91193	9.44348	9.25051
/Atl3/	6.8296	6.9241	6.82108	7.26817	7.03768
/Atm/	6.97906	6.89634	6.99189	6.77164	6.39899
/Atmin/	6.17745	5.93942	6.13701	7.52549	7.2272
/Atn1/	5.80397	5.71825	5.72376	6.06464	6.00115
/Atoh1/	3.33847	3.38684	3.20192	3.26803	3.49615
/Atoh7/	5.01937	4.45025	4.75272	4.2426	4.29655
/Atoh8/	4.2675	4.28615	4.25426	4.29376	4.4472
/Atox1/	8.15187	8.27611	8.47531	9.11636	9.07278
/Atp10a/	4.53737	4.54551	4.52201	5.7741	5.81553
/Atp10b/	4.31778	4.31733	4.06563	4.3499	4.47302
/Atp10d/	5.11094	4.9242	5.04055	4.90961	4.72002
/Atp11a/	8.61646	8.42831	8.48121	6.7587	6.54424
/Atp11b/	10.4547	10.5377	10.4491	9.09906	8.97415
/Atp11c/	7.35977	7.54243	7.5574	7.43869	7.02317
/Atp12a/	3.97737	3.86513	3.90243	3.90699	4.12825
/Atp13a1/	5.40061	5.40428	5.51437	5.56112	5.52064
/Atp13a2/	4.94924	5.00586	4.9609	5.11085	5.27283
/Atp13a4/	4.26178	4.29203	4.13392	5.8861	5.43165
/Atp13a5/	4.29342	4.30293	4.20791	5.80701	5.76046
/Atp1a1/	8.90289	8.85787	9.01946	10.5198	10.487
/Atp1a2/	7.4282	6.77269	7.40089	9.78232	9.66397
/Atp1a3/	10.8892	10.893	10.9208	10.9009	10.8964
/Atp1b1/	9.85861	9.8098	9.89196	10.7935	10.6908
/Atp1b2/	10.3793	10.2361	10.435	9.72551	9.54638
/Atp1b3/	8.78965	8.52564	8.58752	8.88753	8.72262
/Atp1b4/	4.08581	3.93885	4.00639	3.98915	4.26199
/Atp2a1/	4.01397	4.00446	4.00488	4.02341	3.89287
/Atp2a2/	10.98	10.9109	10.9553	12.0688	11.9769
/Atp2a3/	3.77286	3.72441	3.77779	3.82796	3.89773
/Atp2b2/	6.85523	6.73809	6.90486	10.0402	9.85191
/Atp2b3/	6.46928	6.43326	6.52623	8.83028	8.63867
/Atp2b4/	5.51006	5.56058	6.00612	8.65477	8.50293
/Atp2c1/	10.0243	9.88351	9.96454	10.0333	9.91084
/Atp4a/	4.22758	4.20198	4.17535	4.2404	4.35519
/Atp4b/	4.25435	4.14408	4.25785	4.21223	3.96658
/Atp5a1/	10.1311	10.0619	10.2067	10.6692	10.586
/Atp5b/	10.9362	10.8725	10.913	11.2565	11.0664
/Atp5c1/	10.8784	10.7119	10.8899	11.1896	11.0289
/Atp5d/	7.19687	6.98524	7.35144	8.21335	8.16894
/Atp5e/	10.3707	10.1839	10.5152	11.0292	11.005
/Atp5f1/	8.17785	7.9047	8.11552	8.49675	8.22665
/Atp5g1/	8.47175	8.26336	8.51175	9.18881	9.30303
/Atp5g2/	8.67798	8.62664	9.17771	8.82747	9.08862
/Atp5g3/	11.1095	10.9791	11.0771	11.4703	11.4649
/Atp5h/	11.022	11.0327	11.1403	11.4987	11.3924
/Atp5j/	8.50484	8.42155	8.49061	9.06996	9.01684
/Atp5j2/	10.4344	10.3967	10.4399	10.7841	10.7715
/Atp5k/	10.5768	10.3353	10.4895	11.1363	11.0683
/Atp5l/	10.6604	10.5364	10.8868	11.199	11.282
/Atp5o/	8.89288	8.70934	9.01173	9.54955	9.46261
/Atp5s/	5.96408	5.84499	6.21097	7.11279	6.65504
/Atp5sl/	5.58545	5.64737	5.62514	6.13662	6.2086
/Atp6ap1/	9.65747	9.5184	9.69623	10.4119	10.277
/Atp6ap2/	9.20098	8.98196	9.12968	10.0085	9.68959
/Atp6v0a1/	10.0991	10.0845	10.2128	10.8146	10.6759
/Atp6v0a2/	6.5906	6.40485	6.5878	7.34565	7.1205
/Atp6v0a4/	4.743	4.69142	4.62625	4.53593	4.73115
/Atp6v0b/	9.17823	9.08863	9.21445	9.45247	9.38765
/Atp6v0c/	8.22227	8.02515	8.38888	9.53487	9.39515
/Atp6v0d1/	9.38368	9.35132	9.44223	10.2061	10.0034
/Atp6v0d2/	3.93691	3.94014	3.86531	3.8037	4.0691
/Atp6v0e/	7.5824	7.18083	7.52086	8.22027	8.20834
/Atp6v0e2/	7.84537	7.74298	7.76618	8.16857	8.02351
/Atp6v1a/	9.81829	9.79311	9.8645	10.7927	10.7442
/Atp6v1b1/	3.9887	3.96253	3.77867	3.78434	4.126
/Atp6v1b2/	10.6893	10.5314	10.6194	10.9012	10.9446
/Atp6v1c1/	10.4698	10.3125	10.3184	11.2661	11.2259
/Atp6v1c2/	3.89709	3.82767	3.88948	3.97279	4.10185
/Atp6v1d/	10.6606	10.4586	10.5508	11.598	11.5121
/Atp6v1e1/	10.5167	10.4158	10.5544	11.4019	11.3742
/Atp6v1e2/	3.77716	3.9194	3.92794	3.90594	3.74954
/Atp6v1f/	9.6633	9.47943	9.75136	10.5064	10.4665
/Atp6v1g1/	8.16956	7.92332	8.40202	9.07203	8.76077
/Atp6v1g2/	9.20518	9.34654	9.34702	10.9547	10.8707
/Atp6v1g3/	3.60177	3.52895	3.55343	3.50678	3.71738
/Atp6v1h/	9.07156	8.90652	9.02422	9.9856	9.92313
/Atp7a/	7.43134	7.35619	7.56112	6.92768	6.64805
/Atp7b/	4.87833	5.00765	4.99811	4.16911	4.15166
/Atp8a1/	8.09404	8.04809	8.2037	9.72536	9.5741
/Atp8a2/	10.2889	10.4228	10.3833	8.69373	8.33055
/Atp8b1/	3.83594	3.7642	3.81001	4.57851	4.31192
/Atp8b3/	3.57977	3.50596	3.54759	3.50313	3.65017
/Atp9a/	5.45184	5.36801	5.64462	7.37083	7.00319
/Atp9b/	6.97978	7.0847	7.09026	7.38522	7.01821
/Atpaf1/	7.72159	7.68535	7.63965	8.82669	8.4591
/Atpaf2/	6.42422	6.24114	6.43387	6.40721	6.20348
/Atpbd3/	4.75263	4.95133	4.83809	4.74122	4.88794
/Atpbd4/	8.81769	8.70727	8.71405	8.83118	8.49978
/Atpif1/	11.3111	11.1838	11.2973	12.0473	11.927
/Atrn/	7.90383	7.78283	8.03633	8.74107	8.63394
/Atrnl1/	8.24872	8.30254	8.27006	8.46977	8.21402
/Atrx/	10.6898	10.6306	10.617	10.7125	10.5216
/Atxn1/	7.12684	7.00691	7.21219	7.02195	6.78687
/Atxn10/	9.77502	9.65989	9.78877	10.2897	10.3412
/Atxn2l/	7.87095	7.90718	8.11692	8.03137	7.84479
/Atxn3/	7.38144	7.28964	7.46851	7.63832	6.95341
/Atxn7/	7.1317	7.08566	7.21687	6.92108	6.82144
/Atxn7l1/	8.24414	8.2823	8.11829	9.05359	9.05961
/Atxn7l2/	4.2338	4.2387	4.25	4.57109	4.48004
/Auh/	8.034	7.9309	8.06104	8.9139	8.51666
/Aup1/	6.14593	6.08833	6.22957	6.17031	6.19633
/Aurka/	5.29804	5.17121	5.24741	5.0437	5.2729
/Aurkaip1/	6.73103	6.48859	6.53601	7.14278	6.89739
/Aurkb/	3.9564	3.95475	3.79599	3.82332	4.00134
/Aven/	5.73388	5.96734	5.96097	6.17292	6.16995
/Avil/	4.18335	4.0236	4.05743	3.87802	3.93206
/Avp/	3.3845	3.1214	3.1243	3.16385	3.29347
/Avpi1/	5.06533	4.78627	4.94673	5.76405	5.51889
/Avpr1a/	3.84967	3.95209	3.55568	4.1821	3.57736
/Avpr2/	5.11481	5.24679	4.98037	5.29887	5.51226
/Axin1/	5.63682	5.51876	5.66961	5.64648	5.5171
/Axin2/	5.41269	5.44806	5.47898	5.52133	5.19759
/Axl/	4.89424	4.74894	4.8842	5.36591	5.43758
/Axud1/	4.36116	4.34628	4.41933	4.78982	4.5929
/Aym1/	5.76813	5.3819	5.09429	4.85712	5.37564
/Aytl1b/	3.61851	3.51297	3.48111	3.59925	3.58801
/Azgp1/	3.55073	3.41424	3.4109	3.42677	3.65795
/Azi1/	5.23382	5.12775	5.19964	5.31683	5.40844
/Azi2/	8.74153	8.62063	8.636	8.22659	7.99386
/Azin1/	9.28492	9.21625	9.24852	9.41469	9.04119
/B020018G12Rik/	11.8377	11.756	11.8573	11.5442	11.5104
/B230118H07Rik/	9.29261	9.20714	9.27979	9.20334	9.04958
/B230120H23Rik/	5.00287	4.7179	4.8979	5.18052	5.18164
/B230206H07Rik/	3.49001	3.54582	3.46264	3.58457	3.6088
/B230208H17Rik/	6.71779	6.70207	6.89368	7.91019	7.59401
/B230219D22Rik/	9.04265	8.87718	8.96552	9.25675	9.02945
/B230312A22Rik/	4.34249	4.3163	4.34984	4.54362	4.58213
[truncated: 14,631 more rows]
